# Supplementary material for: Analysis of the N-glycosylation profiles of the spike proteins from the Alpha, Beta, Gamma, and Delta variants of SARS-CoV-2
Source: Anal Bioanal Chem. 2023 Jun 24;415(19):4779–93. doi: 10.1007/s00216-023-04771-y (PMC10352417; doi:10.1007/s00216-023-04771-y)
Supplement: Supplementary file 1 — Supplementary file1 (XLSX 241 kb) [file 216_2023_4771_MOESM1_ESM.xlsx]

## Sheet: N1194
Start	End	Annotated Sequence	Glycan Composition	%, D614G	%, Alpha	%, Beta	%, Gamma	%, Delta
1192	1205	[K].NLNESLIDLQELGK.[Y]	HexNAc(2)Hex(5)	0.00538505	0.00204949	0.00326677	0.00562376	0.00538938
1192	1205	[K].NLNESLIDLQELGK.[Y]	HexNAc(3)Hex(3)	0.00295584	0.00144117	0.00286022	0.00457209	0.0086171
1192	1205	[K].NLNESLIDLQELGK.[Y]	HexNAc(3)Hex(3)Fuc(1)	0.0107001	0.00395022	0.00632491	0.00550136	0.00853781
1192	1205	[K].NLNESLIDLQELGK.[Y]	HexNAc(3)Hex(4)		0.000193948	0.000280138	0.00230119	0.00143225
1192	1205	[K].NLNESLIDLQELGK.[Y]	HexNAc(3)Hex(4)Fuc(1)	0.00136137	0.00199036	0.0013323	0.0041952	0.00237145
1192	1205	[K].NLNESLIDLQELGK.[Y]	HexNAc(3)Hex(5)	0.000784574	0.000692561	0.00102234	0.00304673	0.00256249
1192	1205	[K].NLNESLIDLQELGK.[Y]	HexNAc(3)Hex(5)NeuAc(1)		0.000364006	0.000549572	0.000849214	0.0010147
1192	1205	[K].NLNESLIDLQELGK.[Y]	HexNAc(3)Hex(5)Fuc(1)	0.00393909	0.00203297	0.00316786	0.00389953	0.00310064
1192	1205	[K].NLNESLIDLQELGK.[Y]	HexNAc(3)Hex(6)		0.000719881	0.0011918	0.00290438	0.00379713
1192	1205	[K].NLNESLIDLQELGK.[Y]	HexNAc(3)Hex(6)NeuAc(1)	0.000534916	0.00101472		0.00107875	0.00147835
1192	1205	[K].NLNESLIDLQELGK.[Y]	HexNAc(3)Hex(6)Fuc(1)	0.00160697	0.00103209	0.00131917	0.00211758	0.00246995
1192	1205	[K].NLNESLIDLQELGK.[Y]	HexNAc(3)Hex(6)Fuc(1)NeuAc(1)			0.0046055	0.00628463
1192	1205	[K].NLNESLIDLQELGK.[Y]	HexNAc(4)Hex(3)	0.00302777	0.00118006	0.00250245	0.00446252	0.00595501
1192	1205	[K].NLNESLIDLQELGK.[Y]	HexNAc(4)Hex(3)Fuc(1)	0.0305665	0.00866168	0.011453	0.0128262	0.0100062
1192	1205	[K].NLNESLIDLQELGK.[Y]	HexNAc(4)Hex(4)	0.00136656	0.000597273	0.00116935	0.00211042	0.0029685
1192	1205	[K].NLNESLIDLQELGK.[Y]	HexNAc(4)Hex(4)Fuc(1)	0.0139507	0.006125	0.00708171	0.00795418	0.00751053
1192	1205	[K].NLNESLIDLQELGK.[Y]	HexNAc(4)Hex(4)Fuc(1)NeuAc(1)	0.00366819	0.00329586	0.00107615	0.00275753	0.00290534
1192	1205	[K].NLNESLIDLQELGK.[Y]	HexNAc(4)Hex(5)	0.0020871	0.003227	0.00579931	0.0051159	0.00494862
1192	1205	[K].NLNESLIDLQELGK.[Y]	HexNAc(4)Hex(5)NeuAc(1)	0.00126396	0.00216067	0.00306034	0.00256242	0.0036719
1192	1205	[K].NLNESLIDLQELGK.[Y]	HexNAc(4)Hex(5)NeuAc(2)		0.000434928	0.00279253	0.000790952
1192	1205	[K].NLNESLIDLQELGK.[Y]	HexNAc(4)Hex(5)Fuc(1)	0.0300715	0.0545287	0.0543427	0.0581992	0.0439006
1192	1205	[K].NLNESLIDLQELGK.[Y]	HexNAc(4)Hex(5)Fuc(1)NeuAc(1)	0.039565	0.0345266	0.0255623	0.0383543	0.0303798
1192	1205	[K].NLNESLIDLQELGK.[Y]	HexNAc(4)Hex(5)Fuc(1)NeuAc(2)	0.0213958	0.028899	0.0201406	0.0459261	0.0411049
1192	1205	[K].NLNESLIDLQELGK.[Y]	HexNAc(4)Hex(6)Fuc(1)		0.000957236	0.00109809	0.00156576	0.000786279
1192	1205	[K].NLNESLIDLQELGK.[Y]	HexNAc(4)Hex(6)Fuc(1)NeuAc(1)				0.000353146
1192	1205	[K].NLNESLIDLQELGK.[Y]	HexNAc(5)Hex(3)	0.00441073	0.000712842	0.00215069	0.00222038	0.00364574
1192	1205	[K].NLNESLIDLQELGK.[Y]	HexNAc(5)Hex(3)Fuc(1)	0.0247945	0.0051878	0.00882573	0.00514842	0.00601113
1192	1205	[K].NLNESLIDLQELGK.[Y]	HexNAc(5)Hex(4)	0.00221452	0.000743027	0.00162848	0.00255542	0.00308752
1192	1205	[K].NLNESLIDLQELGK.[Y]	HexNAc(5)Hex(4)NeuAc(1)		0	0.000617246	0.000433293	0.000893621
1192	1205	[K].NLNESLIDLQELGK.[Y]	HexNAc(5)Hex(4)Fuc(1)	0.0232693	0.0172999	0.0155541	0.0183108	0.0167945
1192	1205	[K].NLNESLIDLQELGK.[Y]	HexNAc(5)Hex(4)Fuc(1)NeuAc(1)	0.0180136	0.010309	0.00927433	0.00716215	0.00664356
1192	1205	[K].NLNESLIDLQELGK.[Y]	HexNAc(5)Hex(4)Fuc(1)NeuAc(2)	0.00954562	0.00755055	0.00764465	0.00711637	0.00680026
1192	1205	[K].NLNESLIDLQELGK.[Y]	HexNAc(5)Hex(5)	0.00182106	0.00173483	0.00511307	0.004978	0.00441662
1192	1205	[K].NLNESLIDLQELGK.[Y]	HexNAc(5)Hex(5)NeuAc(1)	0.00117171	0.00173135	0.00182442	0.00116141	0.00175107
1192	1205	[K].NLNESLIDLQELGK.[Y]	HexNAc(5)Hex(5)NeuAc(2)	0.00124815	0.00186392	0.000924544	0.0032986	0.00255447
1192	1205	[K].NLNESLIDLQELGK.[Y]	HexNAc(5)Hex(5)Fuc(1)	0.0115034	0.0166518	0.0222085	0.0131537	0.0134046
1192	1205	[K].NLNESLIDLQELGK.[Y]	HexNAc(5)Hex(5)Fuc(1)NeuAc(1)	0.0787325	0.0735652	0.0696785	0.070948	0.0583121
1192	1205	[K].NLNESLIDLQELGK.[Y]	HexNAc(5)Hex(5)Fuc(1)NeuAc(2)	0.102249	0.111629	0.107885	0.078599	0.0760011
1192	1205	[K].NLNESLIDLQELGK.[Y]	HexNAc(5)Hex(6)	0.00119468	0.00365917	0.0104379	0.00403219	0.00764522
1192	1205	[K].NLNESLIDLQELGK.[Y]	HexNAc(5)Hex(6)NeuAc(1)			0.00376131	0.00177602	0.00235425
1192	1205	[K].NLNESLIDLQELGK.[Y]	HexNAc(5)Hex(6)NeuAc(2)	0.00237992	0.0022902	0.00276944	0.00212881	0.00287518
1192	1205	[K].NLNESLIDLQELGK.[Y]	HexNAc(5)Hex(6)NeuAc(3)	0.00214201	0.000924505	0.00157421	0.00164622	0.00207916
1192	1205	[K].NLNESLIDLQELGK.[Y]	HexNAc(5)Hex(6)Fuc(1)	0.0280961	0.0496177	0.0735054	0.0473341	0.0470609
1192	1205	[K].NLNESLIDLQELGK.[Y]	HexNAc(5)Hex(6)Fuc(1)NeuAc(1)	0.0316411	0.0340748	0.0326256	0.0230398	0.0184115
1192	1205	[K].NLNESLIDLQELGK.[Y]	HexNAc(5)Hex(6)Fuc(1)NeuAc(2)	0.0207929	0.0177069	0.0183733	0.020368	0.0211559
1192	1205	[K].NLNESLIDLQELGK.[Y]	HexNAc(5)Hex(6)Fuc(1)NeuAc(3)	0.0280606	0.0214829	0.0150656	0.0210675	0.0270031
1192	1205	[K].NLNESLIDLQELGK.[Y]	HexNAc(6)Hex(3)	0.00260742	0.000202942	0.00123888	0.000686643	0.00132317
1192	1205	[K].NLNESLIDLQELGK.[Y]	HexNAc(6)Hex(3)Fuc(1)	0.0148874	0.00421083	0.00634043	0.00246939	0.00305043
1192	1205	[K].NLNESLIDLQELGK.[Y]	HexNAc(6)Hex(3)Fuc(1)NeuAc(1)	0.0025225	0.000417624	0.000807849		0.000689715
1192	1205	[K].NLNESLIDLQELGK.[Y]	HexNAc(6)Hex(4)	0.000848608	0.000500326	0.000442235	0.000504511	0.000517438
1192	1205	[K].NLNESLIDLQELGK.[Y]	HexNAc(6)Hex(4)Fuc(1)	0.00894412	0.00538525	0.00742938	0.00343759	0.00324354
1192	1205	[K].NLNESLIDLQELGK.[Y]	HexNAc(6)Hex(5)			0.00179153	0.000672196	0.00163072
1192	1205	[K].NLNESLIDLQELGK.[Y]	HexNAc(6)Hex(5)Fuc(1)	0.0122808	0.0145692	0.0192952	0.0151677	0.018358
1192	1205	[K].NLNESLIDLQELGK.[Y]	HexNAc(6)Hex(5)Fuc(1)NeuAc(1)	0.0909729	0.103353	0.0763139	0.0571367	0.0524445
1192	1205	[K].NLNESLIDLQELGK.[Y]	HexNAc(6)Hex(5)Fuc(1)NeuAc(2)	0.0172744	0.013492	0.0124317	0.0054479	0.00638561
1192	1205	[K].NLNESLIDLQELGK.[Y]	HexNAc(6)Hex(5)Fuc(1)NeuAc(3)	0.00256369	0.00172657	0.000542875	0.000559206	0.00073998
1192	1205	[K].NLNESLIDLQELGK.[Y]	HexNAc(6)Hex(6)	0.00132425	0.000713292	0.00281843	0.000999211
1192	1205	[K].NLNESLIDLQELGK.[Y]	HexNAc(6)Hex(6)NeuAc(1)	0.00171206	0.00257767	0.00211058	0.00176071	0.000858032
1192	1205	[K].NLNESLIDLQELGK.[Y]	HexNAc(6)Hex(6)NeuAc(2)	0.00136374	0.00117071	0.00123713	0.00145098	0.0016172
1192	1205	[K].NLNESLIDLQELGK.[Y]	HexNAc(6)Hex(6)Fuc(1)	0.0139891	0.0120314	0.0128865	0.00670511	0.0091004
1192	1205	[K].NLNESLIDLQELGK.[Y]	HexNAc(6)Hex(6)Fuc(1)NeuAc(1)	0.0123554	0.00893522	0.00870433	0.00472804	0.00356562
1192	1205	[K].NLNESLIDLQELGK.[Y]	HexNAc(6)Hex(6)Fuc(1)NeuAc(2)	0.00707031	0.00680852	0.00435753	0.00277945	0.00279612
1192	1205	[K].NLNESLIDLQELGK.[Y]	HexNAc(6)Hex(6)Fuc(1)NeuAc(3)	0.0017282	0.00168908	0.00120782	0.000427162	0.000980699
1192	1205	[K].NLNESLIDLQELGK.[Y]	HexNAc(6)Hex(7)			0.00450913	0.000916039
1192	1205	[K].NLNESLIDLQELGK.[Y]	HexNAc(6)Hex(7)NeuAc(1)	0.0043408	0.00531822	0.00907464	0.00278042
1192	1205	[K].NLNESLIDLQELGK.[Y]	HexNAc(6)Hex(7)NeuAc(2)	0.00717874	0.00632847	0.00660627	0.00223332	0.0021283
1192	1205	[K].NLNESLIDLQELGK.[Y]	HexNAc(6)Hex(7)NeuAc(3)	0.00665288	0.00481317	0.00492665	0.000955799	0.00198647
1192	1205	[K].NLNESLIDLQELGK.[Y]	HexNAc(6)Hex(7)NeuAc(4)		0.000152448			0.000119766
1192	1205	[K].NLNESLIDLQELGK.[Y]	HexNAc(6)Hex(7)Fuc(1)	0.0248376	0.0323386	0.0374858	0.0117536	0.00802193
1192	1205	[K].NLNESLIDLQELGK.[Y]	HexNAc(6)Hex(7)Fuc(1)NeuAc(1)	0.0420323	0.0374099	0.03793	0.0167807	0.0111826
1192	1205	[K].NLNESLIDLQELGK.[Y]	HexNAc(6)Hex(7)Fuc(1)NeuAc(2)	0.0457409	0.0286517	0.0323858	0.0129148	0.0141
1192	1205	[K].NLNESLIDLQELGK.[Y]	HexNAc(6)Hex(7)Fuc(1)NeuAc(3)	0.0498132	0.0282081	0.026337	0.0159523	0.0195032
1192	1205	[K].NLNESLIDLQELGK.[Y]	HexNAc(6)Hex(7)Fuc(1)NeuAc(4)	0.000691703	0.0099523	0.00410283	0.00231994	0.00399358
1192	1205	[K].NLNESLIDLQELGK.[Y]	HexNAc(7)Hex(3)Fuc(1)	0.00143975	0.000358491	0.000295858		0.000257263
1192	1205	[K].NLNESLIDLQELGK.[Y]	HexNAc(7)Hex(4)Fuc(1)	0.00302519	0.00105204	0.00137145	0.000636504
1192	1205	[K].NLNESLIDLQELGK.[Y]	HexNAc(7)Hex(6)Fuc(1)	0.0069988	0.00517858	0.00549065	0.00179171	0.00146411
1192	1205	[K].NLNESLIDLQELGK.[Y]	HexNAc(7)Hex(6)Fuc(1)NeuAc(4)		0		0.000222659
1192	1205	[K].NLNESLIDLQELGK.[Y]	HexNAc(7)Hex(7)		0.000613949	0.00130362
1192	1205	[K].NLNESLIDLQELGK.[Y]	HexNAc(7)Hex(7)Fuc(1)	0.00263048	0.00179499	0.00182474	0.00295192	0.00187264
1192	1205	[K].NLNESLIDLQELGK.[Y]	HexNAc(7)Hex(7)Fuc(1)NeuAc(2)	0.00658624	0.00324903	0.00198439	0.00223612	0.00243582
1192	1205	[K].NLNESLIDLQELGK.[Y]	HexNAc(7)Hex(7)Fuc(1)NeuAc(3)	0.0032992	0.00185081	0.00133195	0.00155361	0.00133864
1192	1205	[K].NLNESLIDLQELGK.[Y]	HexNAc(7)Hex(7)Fuc(1)NeuAc(4)	9.2183e-05	0.000146076	5.74462e-05	7.72993e-05
1192	1205	[K].NLNESLIDLQELGK.[Y]	HexNAc(7)Hex(8)NeuAc(1)		0.000249656	0.00257016	0.00034634	0.000412911
1192	1205	[K].NLNESLIDLQELGK.[Y]	HexNAc(7)Hex(8)Fuc(1)	0.000589595	0.00167955	0.00120558	0.000569148	0.00104228
1192	1205	[K].NLNESLIDLQELGK.[Y]	HexNAc(7)Hex(8)Fuc(1)NeuAc(2)		0.000587724	0.000272888
1192	1205	[K].NLNESLIDLQELGK.[Y]	HexNAc(7)Hex(8)Fuc(1)NeuAc(3)		0.000327895
1192	1205	[K].NLNESLIDLQELGK.[Y]	HexNAc(7)Hex(8)Fuc(1)NeuAc(4)		0.000645728	0.000307973		5.15761e-05
1192	1205	[K].NLNESLIDLQELGK.[Y]	HexNAc(8)Hex(8)Fuc(1)	0.0010789	0.000937548	0.000494134
1192	1205	[K].NLNESLIDLQELGK.[Y]	HexNAc(8)Hex(9)		0.00119455	0.000325389	0.000355179
1192	1205	[K].NLNESLIDLQELGK.[Y]	HexNAc(8)Hex(9)Fuc(1)	0.00104134	0.00118535	0.00215433	0.00118758	0.00127918
1192	1205	[K].NLNESLIDLQELGK.[Y]	HexNAc(9)Hex(1)0					0.00168888
1192	1205	[K].NLNESLIDLQELGK.[Y]	HexNAc(9)Hex(9)Fuc(1)	0.00173108	0.00083045	0.00110884
1192	1205	[K].NLNESLIDLQELGK.[Y]	Unoccupied	0.0302416	0.107938	0.080946	0.254649	0.295871

## Sheet: N1173
Start	End	Annotated Sequence	Glycan Composition	%, D614G	%, Alpha	%, Beta	%, Gamma	%, Delta
1168	1181	[G].DISGINASVVNIQK.[E]	HexNAc(2)Hex(5)					0.00438526
1168	1181	[G].DISGINASVVNIQK.[E]	HexNAc(3)Hex(3)					0.00493579
1168	1183	[G].DISGINASVVNIQKEI.[D]	HexNAc(3)Hex(3)					0.00290728
1168	1181	[G].DISGINASVVNIQK.[E]	HexNAc(3)Hex(3)Fuc(1)					0.00886109
1168	1183	[G].DISGINASVVNIQKEI.[D]	HexNAc(3)Hex(3)Fuc(1)					0.00502162
1171	1177	[S].GINASFV.[N]	HexNAc(3)Hex(3)Fuc(1)				0.0165022
1171	1177	[S].GINASVV.[N]	HexNAc(3)Hex(3)Fuc(1)	0.0131706	0.00647647	0.00909827
1168	1181	[G].DISGINASVVNIQK.[E]	HexNAc(3)Hex(4)Fuc(1)					0.0028173
1171	1177	[S].GINASFV.[N]	HexNAc(3)Hex(4)Fuc(1)				0.00567604
1168	1181	[G].DISGINASVVNIQK.[E]	HexNAc(3)Hex(5)					0.00169573
1168	1181	[G].DISGINASVVNIQK.[E]	HexNAc(3)Hex(5)Fuc(1)					0.00422947
1168	1183	[G].DISGINASVVNIQKEI.[D]	HexNAc(3)Hex(5)Fuc(1)					0.00213357
1171	1177	[S].GINASFV.[N]	HexNAc(3)Hex(5)Fuc(1)				0.0114643
1168	1181	[G].DISGINASVVNIQK.[E]	HexNAc(3)Hex(6)					0.00181802
1168	1181	[G].DISGINASVVNIQK.[E]	HexNAc(3)Hex(6)Fuc(1)					0.00306649
1168	1181	[G].DISGINASVVNIQK.[E]	HexNAc(3)Hex(6)Fuc(1)NeuAc(1)					0.00264247
1168	1181	[G].DISGINASVVNIQK.[E]	HexNAc(4)Hex(3)					0.00285395
1168	1181	[G].DISGINASVVNIQK.[E]	HexNAc(4)Hex(3)Fuc(1)					0.010017
1168	1183	[G].DISGINASVVNIQKEI.[D]	HexNAc(4)Hex(3)Fuc(1)					0.00557304
1171	1177	[S].GINASFV.[N]	HexNAc(4)Hex(3)Fuc(1)				0.0235147
1171	1177	[S].GINASVV.[N]	HexNAc(4)Hex(3)Fuc(1)	0.0233236	0.00692103	0.010219
1168	1181	[G].DISGINASVVNIQK.[E]	HexNAc(4)Hex(4)					0.00176762
1168	1181	[G].DISGINASVVNIQK.[E]	HexNAc(4)Hex(4)Fuc(1)					0.0074143
1168	1183	[G].DISGINASVVNIQKEI.[D]	HexNAc(4)Hex(4)Fuc(1)					0.0034741
1171	1177	[S].GINASFV.[N]	HexNAc(4)Hex(4)Fuc(1)				0.0158946
1171	1177	[S].GINASFV.[N]	HexNAc(4)Hex(4)Fuc(1)NeuAc(1)				0.00625022
1171	1177	[S].GINASVV.[N]	HexNAc(4)Hex(4)Fuc(1)NeuAc(1)	0.0082642	0.00399869	0.00313237
1168	1181	[G].DISGINASVVNIQK.[E]	HexNAc(4)Hex(5)					0.0435459
1168	1181	[G].DISGINASVVNIQK.[E]	HexNAc(4)Hex(5)Fuc(1)					0.0257898
1168	1183	[G].DISGINASVVNIQKEI.[D]	HexNAc(4)Hex(5)Fuc(1)					0.00833226
1171	1177	[S].GINASFV.[N]	HexNAc(4)Hex(5)Fuc(1)				0.0859676
1171	1177	[S].GINASVV.[N]	HexNAc(4)Hex(5)Fuc(1)	0.00687899	0.0147501	0.0118665
1168	1181	[G].DISGINASVVNIQK.[E]	HexNAc(4)Hex(5)Fuc(1)NeuAc(1)					0.0687622
1168	1183	[G].DISGINASVVNIQKEI.[D]	HexNAc(4)Hex(5)Fuc(1)NeuAc(1)					0.0305129
1171	1177	[S].GINASFV.[N]	HexNAc(4)Hex(5)Fuc(1)NeuAc(1)				0.243397
1171	1177	[S].GINASVV.[N]	HexNAc(4)Hex(5)Fuc(1)NeuAc(1)	0.0787671	0.101584	0.0893275
1168	1181	[G].DISGINASVVNIQK.[E]	HexNAc(4)Hex(5)Fuc(1)NeuAc(2)					0.0445426
1168	1183	[G].DISGINASVVNIQKEI.[D]	HexNAc(4)Hex(5)Fuc(1)NeuAc(2)					0.0165296
1171	1177	[S].GINASFV.[N]	HexNAc(4)Hex(5)Fuc(1)NeuAc(2)				0.106355
1171	1177	[S].GINASVV.[N]	HexNAc(4)Hex(5)Fuc(1)NeuAc(2)	0.0618861	0.0843342	0.0591017
1168	1181	[G].DISGINASVVNIQK.[E]	HexNAc(4)Hex(6)Fuc(1)					0.000661907
1171	1177	[S].GINASFV.[N]	HexNAc(4)Hex(6)Fuc(1)NeuAc(1)				0.00228313
1168	1181	[G].DISGINASVVNIQK.[E]	HexNAc(5)Hex(3)					0.0551827
1168	1181	[G].DISGINASVVNIQK.[E]	HexNAc(5)Hex(3)Fuc(1)					0.00730832
1168	1183	[G].DISGINASVVNIQKEI.[D]	HexNAc(5)Hex(3)Fuc(1)					0.0034734
1171	1177	[S].GINASFV.[N]	HexNAc(5)Hex(3)Fuc(1)				0.011818
1171	1177	[S].GINASVV.[N]	HexNAc(5)Hex(3)Fuc(1)	0.024344	0.00334761	0.00832453
1168	1181	[G].DISGINASVVNIQK.[E]	HexNAc(5)Hex(4)					0.0244656
1168	1181	[G].DISGINASVVNIQK.[E]	HexNAc(5)Hex(4)Fuc(1)					0.014707
1168	1183	[G].DISGINASVVNIQKEI.[D]	HexNAc(5)Hex(4)Fuc(1)					0.00497039
1171	1177	[S].GINASFV.[N]	HexNAc(5)Hex(4)Fuc(1)				0.0254969
1171	1177	[S].GINASVV.[N]	HexNAc(5)Hex(4)Fuc(1)	0.0131884	0.012117	0.00991666
1168	1181	[G].DISGINASVVNIQK.[E]	HexNAc(5)Hex(4)Fuc(1)NeuAc(1)					0.00882451
1171	1177	[S].GINASFV.[N]	HexNAc(5)Hex(4)Fuc(1)NeuAc(1)				0.0316463
1171	1177	[S].GINASVV.[N]	HexNAc(5)Hex(4)Fuc(1)NeuAc(1)	0.0266207	0.0256012	0.0077837
1168	1183	[G].DISGINASVVNIQKEI.[D]	HexNAc(5)Hex(4)Fuc(1)NeuAc(2)					0.00128667
1171	1177	[S].GINASFV.[N]	HexNAc(5)Hex(4)Fuc(1)NeuAc(2)				0.00869745
1171	1177	[S].GINASVV.[N]	HexNAc(5)Hex(4)Fuc(1)NeuAc(2)	0.00892483	0.00861889	0.00372395
1168	1181	[G].DISGINASVVNIQK.[E]	HexNAc(5)Hex(5)NeuAc(1)					0.00400789
1168	1181	[G].DISGINASVVNIQK.[E]	HexNAc(5)Hex(5)Fuc(1)					0.0154555
1168	1183	[G].DISGINASVVNIQKEI.[D]	HexNAc(5)Hex(5)Fuc(1)					0.00503329
1171	1177	[S].GINASFV.[N]	HexNAc(5)Hex(5)Fuc(1)				0.0370901
1171	1177	[S].GINASVV.[N]	HexNAc(5)Hex(5)Fuc(1)	0.0140549	0.0153922	0.0104316
1168	1181	[G].DISGINASVVNIQK.[E]	HexNAc(5)Hex(5)Fuc(1)NeuAc(1)					0.00560068
1171	1177	[S].GINASFV.[N]	HexNAc(5)Hex(5)Fuc(1)NeuAc(1)				0.0140868
1171	1177	[S].GINASVV.[N]	HexNAc(5)Hex(5)Fuc(1)NeuAc(1)	0.0128583	0.00945352	0.00675915
1171	1177	[S].GINASFV.[N]	HexNAc(5)Hex(5)Fuc(1)NeuAc(2)				0.00408011
1171	1177	[S].GINASVV.[N]	HexNAc(5)Hex(5)Fuc(1)NeuAc(2)	0.00227564	0.00208642	0.00228037
1168	1181	[G].DISGINASVVNIQK.[E]	HexNAc(5)Hex(6)NeuAc(1)					0.0225894
1168	1181	[G].DISGINASVVNIQK.[E]	HexNAc(5)Hex(6)Fuc(1)					0.0166015
1171	1177	[S].GINASFV.[N]	HexNAc(5)Hex(6)Fuc(1)				0.0390756
1171	1177	[S].GINASVV.[N]	HexNAc(5)Hex(6)Fuc(1)	0.0233163	0.0276094	0.0213137
1168	1181	[G].DISGINASVVNIQK.[E]	HexNAc(5)Hex(6)Fuc(1)NeuAc(1)					0.0482328
1168	1183	[G].DISGINASVVNIQKEI.[D]	HexNAc(5)Hex(6)Fuc(1)NeuAc(1)					0.0218789
1171	1177	[S].GINASFV.[N]	HexNAc(5)Hex(6)Fuc(1)NeuAc(1)				0.0802145
1171	1177	[S].GINASVV.[N]	HexNAc(5)Hex(6)Fuc(1)NeuAc(1)	0.0604754	0.0784894	0.0711336
1168	1181	[G].DISGINASVVNIQK.[E]	HexNAc(5)Hex(6)Fuc(1)NeuAc(2)					0.0536743
1168	1183	[G].DISGINASVVNIQKEI.[D]	HexNAc(5)Hex(6)Fuc(1)NeuAc(2)					0.0134948
1171	1177	[S].GINASFV.[N]	HexNAc(5)Hex(6)Fuc(1)NeuAc(2)				0.0707781
1171	1177	[S].GINASVV.[N]	HexNAc(5)Hex(6)Fuc(1)NeuAc(2)	0.0527179	0.0670346	0.0632765
1168	1181	[G].DISGINASVVNIQK.[E]	HexNAc(5)Hex(6)Fuc(1)NeuAc(3)					0.0229449
1168	1183	[G].DISGINASVVNIQKEI.[D]	HexNAc(5)Hex(6)Fuc(1)NeuAc(3)					0.00847501
1171	1177	[S].GINASFV.[N]	HexNAc(5)Hex(6)Fuc(1)NeuAc(3)				0.000678408
1171	1177	[S].GINASVV.[N]	HexNAc(5)Hex(6)Fuc(1)NeuAc(3)	0.0262997	0.0346368	0.0284701
1168	1181	[G].DISGINASVVNIQK.[E]	HexNAc(6)Hex(3)					0.0137879
1168	1181	[G].DISGINASVVNIQK.[E]	HexNAc(6)Hex(3)Fuc(1)					0.00372779
1171	1177	[S].GINASVV.[N]	HexNAc(6)Hex(3)Fuc(1)	0.0172955	0.00383237	0.0109908
1168	1181	[G].DISGINASVVNIQK.[E]	HexNAc(6)Hex(4)Fuc(1)					0.00491545
1171	1177	[S].GINASVV.[N]	HexNAc(6)Hex(4)Fuc(1)	0.00837151	0.00369611	0.00518737
1168	1181	[G].DISGINASVVNIQK.[E]	HexNAc(6)Hex(5)Fuc(1)					0.0238179
1171	1177	[S].GINASVV.[N]	HexNAc(6)Hex(5)Fuc(1)	0.0101192	0.00971328	0.0065909
1171	1177	[S].GINASFV.[N]	HexNAc(6)Hex(5)Fuc(1)NeuAc(1)				0.0109331
1171	1177	[S].GINASVV.[N]	HexNAc(6)Hex(5)Fuc(1)NeuAc(1)	0.0171113	0.0136306	0.0108384
1168	1181	[G].DISGINASVVNIQK.[E]	HexNAc(6)Hex(5)Fuc(1)NeuAc(2)					0.00182511
1171	1177	[S].GINASVV.[N]	HexNAc(6)Hex(5)Fuc(1)NeuAc(2)	0.00568206	0.00813846	0.0042201
1168	1181	[G].DISGINASVVNIQK.[E]	HexNAc(6)Hex(6)					0.0016786
1168	1183	[G].DISGINASVVNIQKEI.[D]	HexNAc(6)Hex(6)NeuAc(1)					0.00172856
1168	1181	[G].DISGINASVVNIQK.[E]	HexNAc(6)Hex(6)Fuc(1)					0.00296872
1168	1183	[G].DISGINASVVNIQKEI.[D]	HexNAc(6)Hex(6)Fuc(1)					0.00258397
1171	1177	[S].GINASVV.[N]	HexNAc(6)Hex(6)Fuc(1)	0.00704118	0.00919779	0.00587083
1168	1181	[G].DISGINASVVNIQK.[E]	HexNAc(6)Hex(6)Fuc(1)NeuAc(1)					0.00522017
1168	1183	[G].DISGINASVVNIQKEI.[D]	HexNAc(6)Hex(6)Fuc(1)NeuAc(1)					0.000965246
1171	1177	[S].GINASFV.[N]	HexNAc(6)Hex(6)Fuc(1)NeuAc(1)				0.00723979
1171	1177	[S].GINASVV.[N]	HexNAc(6)Hex(6)Fuc(1)NeuAc(1)	0.0251674	0.0111924	0.0224598
1168	1183	[G].DISGINASVVNIQKEI.[D]	HexNAc(6)Hex(6)Fuc(1)NeuAc(2)					0.000571669
1171	1177	[S].GINASFV.[N]	HexNAc(6)Hex(6)Fuc(1)NeuAc(2)				0.00170879
1171	1177	[S].GINASVV.[N]	HexNAc(6)Hex(6)Fuc(1)NeuAc(2)			0.00558396
1171	1177	[S].GINASVV.[N]	HexNAc(6)Hex(6)Fuc(1)NeuAc(3)	0.00114268		0.00110783
1168	1181	[G].DISGINASVVNIQK.[E]	HexNAc(6)Hex(7)NeuAc(3)					0.000642586
1168	1183	[G].DISGINASVVNIQKEI.[D]	HexNAc(6)Hex(7)NeuAc(3)					0.00039246
1171	1177	[S].GINASVV.[N]	HexNAc(6)Hex(7)NeuAc(3)			0.000437673
1168	1181	[G].DISGINASVVNIQK.[E]	HexNAc(6)Hex(7)Fuc(1)					0.0135347
1168	1183	[G].DISGINASVVNIQKEI.[D]	HexNAc(6)Hex(7)Fuc(1)					0.00568245
1171	1177	[S].GINASVV.[N]	HexNAc(6)Hex(7)Fuc(1)	0.0326571	0.0379428	0.0515477
1168	1181	[G].DISGINASVVNIQK.[E]	HexNAc(6)Hex(7)Fuc(1)NeuAc(1)					0.0382342
1168	1183	[G].DISGINASVVNIQKEI.[D]	HexNAc(6)Hex(7)Fuc(1)NeuAc(1)					0.0157825
1171	1177	[S].GINASFV.[N]	HexNAc(6)Hex(7)Fuc(1)NeuAc(1)				0.0451086
1171	1177	[S].GINASVV.[N]	HexNAc(6)Hex(7)Fuc(1)NeuAc(1)	0.125733	0.102138	0.133969
1168	1181	[G].DISGINASVVNIQK.[E]	HexNAc(6)Hex(7)Fuc(1)NeuAc(2)					0.05056
1168	1183	[G].DISGINASVVNIQKEI.[D]	HexNAc(6)Hex(7)Fuc(1)NeuAc(2)					0.0139901
1171	1177	[S].GINASFV.[N]	HexNAc(6)Hex(7)Fuc(1)NeuAc(2)				0.0830668
1171	1177	[S].GINASVV.[N]	HexNAc(6)Hex(7)Fuc(1)NeuAc(2)	0.149465	0.152832	0.171501
1168	1181	[G].DISGINASVVNIQK.[E]	HexNAc(6)Hex(7)Fuc(1)NeuAc(3)					0.0201796
1168	1183	[G].DISGINASVVNIQKEI.[D]	HexNAc(6)Hex(7)Fuc(1)NeuAc(3)					0.00541817
1171	1177	[S].GINASFV.[N]	HexNAc(6)Hex(7)Fuc(1)NeuAc(3)				0.0109752
1171	1177	[S].GINASVV.[N]	HexNAc(6)Hex(7)Fuc(1)NeuAc(3)	0.121343	0.127499	0.142298
1171	1177	[S].GINASVV.[N]	HexNAc(6)Hex(7)Fuc(1)NeuAc(4)	0.0024544	0.00124539	0.00256579
1168	1181	[G].DISGINASVVNIQK.[E]	HexNAc(7)Hex(7)Fuc(1)NeuAc(2)					0.00151836
1171	1177	[S].GINASVV.[N]	HexNAc(7)Hex(7)Fuc(1)NeuAc(2)	0.0124557	0.0121221	0.00595222
1171	1177	[S].GINASVV.[N]	HexNAc(7)Hex(7)Fuc(1)NeuAc(3)	0.00659386	0.00436777	0.00271972
1168	1183	[G].DISGINASVVNIQKEI.[D]	HexNAc(8)Hex(9)Fuc(1)					0.000790147
1168	1181	[G].DISGINASVVNIQK.[E]	Unoccupied					0.066837
1168	1183	[G].DISGINASVVNIQKEI.[D]	Unoccupied					0.0301478
		Total (1171-1177 in 614G - gamma, 1168-1181 and 1168-1183 in Delta)

## Sheet: N1158
Start	End	Annotated Sequence	Glycan Composition	%, D614G	%, Alpha	%, Beta	%, Gamma	%, Delta
1138	1167	[V].YDPLQPELDSFKEELDKYFKNHTSPDVDLG.[D]	HexNAc(2)Hex(5)					0.0102317
1138	1167	[V].YDPLQPELDSFKEELDKYFKNHTSPDVDLG.[D]	HexNAc(3)Hex(3)					0.0123915
1138	1167	[V].YDPLQPELDSFKEELDKYFKNHTSPDVDLG.[D]	HexNAc(3)Hex(3)Fuc(1)					0.0260673
1138	1167	[V].YDPLQPELDSFKEELDKYFKNHTSPDVDLG.[D]	HexNAc(3)Hex(4)					0.00285847
1138	1167	[V].YDPLQPELDSFKEELDKYFKNHTSPDVDLG.[D]	HexNAc(3)Hex(4)Fuc(1)					0.00568034
1138	1167	[V].YDPLQPELDSFKEELDKYFKNHTSPDVDLG.[D]	HexNAc(3)Hex(5)Fuc(1)					0.00887349
1138	1167	[V].YDPLQPELDSFKEELDKYFKNHTSPDVDLG.[D]	HexNAc(3)Hex(6)Fuc(1)					0.00743964
1138	1167	[V].YDPLQPELDSFKEELDKYFKNHTSPDVDLG.[D]	HexNAc(3)Hex(6)Fuc(1)NeuAc(1)					0.00630428
1138	1167	[V].YDPLQPELDSFKEELDKYFKNHTSPDVDLG.[D]	HexNAc(4)Hex(3)					0.0129052
1153	1167	[L].DKYFKNHTSPDVDLG.[D]	HexNAc(4)Hex(3)Fuc(1)	0.0122502	0.00280326		0.00782816
1138	1167	[V].YDPLQPELDSFKEELDKYFKNHTSPDVDLG.[D]	HexNAc(4)Hex(3)Fuc(1)					0.0212751
1153	1167	[L].DKYFKNHTSPDVDLG.[D]	HexNAc(4)Hex(4)Fuc(1)	0.00351247			0.00736412
1138	1167	[V].YDPLQPELDSFKEELDKYFKNHTSPDVDLG.[D]	HexNAc(4)Hex(4)Fuc(1)NeuAc(1)					0.00737507
1138	1167	[V].YDPLQPELDSFKEELDKYFKNHTSPDVDLG.[D]	HexNAc(4)Hex(5)					0.00536162
1138	1167	[V].YDPLQPELDSFKEELDKYFKNHTSPDVDLG.[D]	HexNAc(4)Hex(5)NeuAc(2)					0.0123113
1153	1167	[L].DKYFKNHTSPDVDLG.[D]	HexNAc(4)Hex(5)Fuc(1)	0.00890244	0.0106464		0.0349623
1138	1167	[V].YDPLQPELDSFKEELDKYFKNHTSPDVDLG.[D]	HexNAc(4)Hex(5)Fuc(1)					0.0323047
1153	1167	[L].DKYFKNHTSPDVDLG.[D]	HexNAc(4)Hex(5)Fuc(1)NeuAc(1)	0.0206659	0.0338686	0.0189328	0.051658
1138	1167	[V].YDPLQPELDSFKEELDKYFKNHTSPDVDLG.[D]	HexNAc(4)Hex(5)Fuc(1)NeuAc(1)					0.0698825
1153	1167	[L].DKYFKNHTSPDVDLG.[D]	HexNAc(4)Hex(5)Fuc(1)NeuAc(2)	0.0174477	0.0282995	0.013382	0.0408344
1138	1167	[V].YDPLQPELDSFKEELDKYFKNHTSPDVDLG.[D]	HexNAc(4)Hex(5)Fuc(1)NeuAc(2)					0.0302122
1153	1166	[L].DKYFKNHTSPDVDL.[G]	HexNAc(4)Hex(6)NeuAc(1)	0.00763558		0.00622842	0.0183066
1138	1167	[V].YDPLQPELDSFKEELDKYFKNHTSPDVDLG.[D]	HexNAc(4)Hex(6)Fuc(1)					0.00174269
1153	1166	[L].DKYFKNHTSPDVDL.[G]	HexNAc(5)Hex(3)	0.00582132
1153	1167	[L].DKYFKNHTSPDVDLG.[D]	HexNAc(5)Hex(3)	0.00757235		0.00389095
1137	1164	[T].VYDPLQPELDSFKEELDKYFKNHTSPDV.[D]	HexNAc(5)Hex(3)					0.00663027
1138	1167	[V].YDPLQPELDSFKEELDKYFKNHTSPDVDLG.[D]	HexNAc(5)Hex(3)					0.0164396
1153	1167	[L].DKYFKNHTSPDVDLG.[D]	HexNAc(5)Hex(3)Fuc(1)	0.0201657	0.00444033	0.00483774	0.00978125
1138	1167	[V].YDPLQPELDSFKEELDKYFKNHTSPDVDLG.[D]	HexNAc(5)Hex(3)Fuc(1)					0.0231302
1153	1166	[L].DKYFKNHTSPDVDL.[G]	HexNAc(5)Hex(4)	0.00324388			0.0059447
1138	1167	[V].YDPLQPELDSFKEELDKYFKNHTSPDVDLG.[D]	HexNAc(5)Hex(4)					0.0164898
1138	1167	[V].YDPLQPELDSFKEELDKYFKNHTSPDVDLG.[D]	HexNAc(5)Hex(4)NeuAc(1)					0.00550577
1138	1167	[V].YDPLQPELDSFKEELDKYFKNHTSPDVDLG.[D]	HexNAc(5)Hex(4)NeuAc(2)					0.00774484
1153	1167	[L].DKYFKNHTSPDVDLG.[D]	HexNAc(5)Hex(4)Fuc(1)	0.0107273	0.00756403	0.0103048	0.0120728
1138	1167	[V].YDPLQPELDSFKEELDKYFKNHTSPDVDLG.[D]	HexNAc(5)Hex(4)Fuc(1)					0.0255464
1153	1167	[L].DKYFKNHTSPDVDLG.[D]	HexNAc(5)Hex(4)Fuc(1)NeuAc(1)	0.019636	0.0179761	0.0183349	0.0197504
1138	1167	[V].YDPLQPELDSFKEELDKYFKNHTSPDVDLG.[D]	HexNAc(5)Hex(4)Fuc(1)NeuAc(1)					0.0265112
1153	1166	[L].DKYFKNHTSPDVDL.[G]	HexNAc(5)Hex(5)	0.00890244	0.0106464		0.0349623
1153	1167	[L].DKYFKNHTSPDVDLG.[D]	HexNAc(5)Hex(5)	0.00326081		0.00289545	0.005736
1138	1167	[V].YDPLQPELDSFKEELDKYFKNHTSPDVDLG.[D]	HexNAc(5)Hex(5)					0.0146782
1153	1166	[L].DKYFKNHTSPDVDL.[G]	HexNAc(5)Hex(5)NeuAc(1)	0.015613	0.0285904	0.014637	0.0400156
1153	1167	[L].DKYFKNHTSPDVDLG.[D]	HexNAc(5)Hex(5)NeuAc(1)	0.00805752	0.00908341		0.0177786
1138	1167	[V].YDPLQPELDSFKEELDKYFKNHTSPDVDLG.[D]	HexNAc(5)Hex(5)NeuAc(1)					0.010921
1153	1167	[L].DKYFKNHTSPDVDLG.[D]	HexNAc(5)Hex(5)NeuAc(2)	0.00926664	0.0110659	0.00680903	0.0171763
1138	1167	[V].YDPLQPELDSFKEELDKYFKNHTSPDVDLG.[D]	HexNAc(5)Hex(5)NeuAc(2)
1153	1166	[L].DKYFKNHTSPDVDL.[G]	HexNAc(5)Hex(5)Fuc(1)	0.00254725	0.00210205		0.00208076
1153	1167	[L].DKYFKNHTSPDVDLG.[D]	HexNAc(5)Hex(5)Fuc(1)	0.00933325	0.00884639	0.00807243	0.0107437
1138	1167	[V].YDPLQPELDSFKEELDKYFKNHTSPDVDLG.[D]	HexNAc(5)Hex(5)Fuc(1)					0.0229249
1153	1167	[L].DKYFKNHTSPDVDLG.[D]	HexNAc(5)Hex(5)Fuc(1)NeuAc(1)	0.00584624	0.00452494	0.0049063	0.00366196
1138	1167	[V].YDPLQPELDSFKEELDKYFKNHTSPDVDLG.[D]	HexNAc(5)Hex(5)Fuc(1)NeuAc(1)					0.0174234
1138	1167	[V].YDPLQPELDSFKEELDKYFKNHTSPDVDLG.[D]	HexNAc(5)Hex(5)Fuc(1)NeuAc(2)					0.00609754
1138	1167	[V].YDPLQPELDSFKEELDKYFKNHTSPDVDLG.[D]	HexNAc(5)Hex(6)					0.00742796
1153	1167	[L].DKYFKNHTSPDVDLG.[D]	HexNAc(5)Hex(6)NeuAc(1)		0.00225138	0.000985965	0.00257014
1138	1167	[V].YDPLQPELDSFKEELDKYFKNHTSPDVDLG.[D]	HexNAc(5)Hex(6)NeuAc(1)					0.00998887
1138	1167	[V].YDPLQPELDSFKEELDKYFKNHTSPDVDLG.[D]	HexNAc(5)Hex(6)NeuAc(2)					0.00683179
1138	1167	[V].YDPLQPELDSFKEELDKYFKNHTSPDVDLG.[D]	HexNAc(5)Hex(6)NeuAc(3)					0.0119599
1153	1167	[L].DKYFKNHTSPDVDLG.[D]	HexNAc(5)Hex(6)Fuc(1)	0.0136561	0.0152717	0.0107087	0.0189616
1138	1167	[V].YDPLQPELDSFKEELDKYFKNHTSPDVDLG.[D]	HexNAc(5)Hex(6)Fuc(1)					0.0430853
1153	1167	[L].DKYFKNHTSPDVDLG.[D]	HexNAc(5)Hex(6)Fuc(1)NeuAc(1)	0.0187932	0.0300772	0.020348	0.0310922
1138	1167	[V].YDPLQPELDSFKEELDKYFKNHTSPDVDLG.[D]	HexNAc(5)Hex(6)Fuc(1)NeuAc(1)					0.0841087
1153	1167	[L].DKYFKNHTSPDVDLG.[D]	HexNAc(5)Hex(6)Fuc(1)NeuAc(2)	0.0306045	0.0461928	0.04641	0.0700104
1138	1167	[V].YDPLQPELDSFKEELDKYFKNHTSPDVDLG.[D]	HexNAc(5)Hex(6)Fuc(1)NeuAc(2)
1153	1167	[L].DKYFKNHTSPDVDLG.[D]	HexNAc(5)Hex(6)Fuc(1)NeuAc(3)	0.0387528	0.0432987	0.0447988	0.0642513
1138	1167	[V].YDPLQPELDSFKEELDKYFKNHTSPDVDLG.[D]	HexNAc(5)Hex(6)Fuc(1)NeuAc(3)
1153	1166	[L].DKYFKNHTSPDVDL.[G]	HexNAc(6)Hex(3)	0.012138	0.00285299		0.00460653
1153	1167	[L].DKYFKNHTSPDVDLG.[D]	HexNAc(6)Hex(3)	0.00436572	0.00116493	0.00233474
1137	1164	[T].VYDPLQPELDSFKEELDKYFKNHTSPDV.[D]	HexNAc(6)Hex(3)					0.00319411
1138	1167	[V].YDPLQPELDSFKEELDKYFKNHTSPDVDLG.[D]	HexNAc(6)Hex(3)
1153	1167	[L].DKYFKNHTSPDVDLG.[D]	HexNAc(6)Hex(3)Fuc(1)	0.020619	0.00982206	0.0121235	0.00586204
1137	1164	[T].VYDPLQPELDSFKEELDKYFKNHTSPDV.[D]	HexNAc(6)Hex(3)Fuc(1)
1138	1167	[V].YDPLQPELDSFKEELDKYFKNHTSPDVDLG.[D]	HexNAc(6)Hex(3)Fuc(1)					0.0146689
1137	1164	[T].VYDPLQPELDSFKEELDKYFKNHTSPDV.[D]	HexNAc(6)Hex(3)Fuc(1)NeuAc(1)					0.00575143
1153	1166	[L].DKYFKNHTSPDVDL.[G]	HexNAc(6)Hex(4)	0.00779244	0.00444463	0.00555202	0.00954732
1153	1167	[L].DKYFKNHTSPDVDLG.[D]	HexNAc(6)Hex(4)			0.00134443	0.00317431
1138	1167	[V].YDPLQPELDSFKEELDKYFKNHTSPDVDLG.[D]	HexNAc(6)Hex(4)					0.00530617
1153	1166	[L].DKYFKNHTSPDVDL.[G]	HexNAc(6)Hex(4)NeuAc(1)	0.019636	0.0179761	0.0183349	0.0197504
1137	1164	[T].VYDPLQPELDSFKEELDKYFKNHTSPDV.[D]	HexNAc(6)Hex(4)NeuAc(1)					0.00323505
1138	1167	[V].YDPLQPELDSFKEELDKYFKNHTSPDVDLG.[D]	HexNAc(6)Hex(4)NeuAc(1)					0.0616704
1153	1166	[L].DKYFKNHTSPDVDL.[G]	HexNAc(6)Hex(4)Fuc(1)	0.000966398		0.000916167	0.00150409
1153	1167	[L].DKYFKNHTSPDVDLG.[D]	HexNAc(6)Hex(4)Fuc(1)	0.00742294	0.0038133	0.00599493	0.00415621
1137	1164	[T].VYDPLQPELDSFKEELDKYFKNHTSPDV.[D]	HexNAc(6)Hex(4)Fuc(1)					0.00665088
1138	1167	[V].YDPLQPELDSFKEELDKYFKNHTSPDVDLG.[D]	HexNAc(6)Hex(4)Fuc(1)					0.019537
1153	1166	[L].DKYFKNHTSPDVDL.[G]	HexNAc(6)Hex(5)	0.00933325	0.00884639	0.00807243	0.0107437
1153	1167	[L].DKYFKNHTSPDVDLG.[D]	HexNAc(6)Hex(5)	0.00203206	0.00202577	0.00188668	0.0021505
1153	1167	[L].DKYFKNHTSPDVDLG.[D]	HexNAc(6)Hex(5)Fuc(1)	0.00817462	0.00624871	0.0067294	0.0049311
1153	1166	[L].DKYFKNHTSPDVDL.[G]	HexNAc(6)Hex(5)Fuc(1)NeuAc(1)	0.00493681	0.0058706		0.00919778
1153	1167	[L].DKYFKNHTSPDVDLG.[D]	HexNAc(6)Hex(5)Fuc(1)NeuAc(1)	0.00945267	0.00821039		0.00748229
1137	1164	[T].VYDPLQPELDSFKEELDKYFKNHTSPDV.[D]	HexNAc(6)Hex(5)Fuc(1)NeuAc(1)					0.00104539
1138	1167	[V].YDPLQPELDSFKEELDKYFKNHTSPDVDLG.[D]	HexNAc(6)Hex(5)Fuc(1)NeuAc(1)					0.0185271
1153	1167	[L].DKYFKNHTSPDVDLG.[D]	HexNAc(6)Hex(5)Fuc(1)NeuAc(2)	0.00932071	0.00939445	0.00929354	0.00863478
1153	1166	[L].DKYFKNHTSPDVDL.[G]	HexNAc(6)Hex(6)	0.0136561	0.0152717	0.0107087	0.0189616
1153	1167	[L].DKYFKNHTSPDVDLG.[D]	HexNAc(6)Hex(6)	0.00519621	0.00422092	0.00328135	0.00685015
1138	1167	[V].YDPLQPELDSFKEELDKYFKNHTSPDVDLG.[D]	HexNAc(6)Hex(6)					0.00712641
1153	1167	[L].DKYFKNHTSPDVDLG.[D]	HexNAc(6)Hex(6)NeuAc(1)	0.00536567	0.0067321	0.00573187	0.0113912
1138	1167	[V].YDPLQPELDSFKEELDKYFKNHTSPDVDLG.[D]	HexNAc(6)Hex(6)NeuAc(1)					0.0126791
1153	1167	[L].DKYFKNHTSPDVDLG.[D]	HexNAc(6)Hex(6)NeuAc(2)	0.00278364	0.0033793	0.0040693	0.00544109
1138	1167	[V].YDPLQPELDSFKEELDKYFKNHTSPDVDLG.[D]	HexNAc(6)Hex(6)NeuAc(2)					0.0133204
1153	1167	[L].DKYFKNHTSPDVDLG.[D]	HexNAc(6)Hex(6)Fuc(1)	0.0064873	0.00507039	0.00523803	0.00411851
1138	1167	[V].YDPLQPELDSFKEELDKYFKNHTSPDVDLG.[D]	HexNAc(6)Hex(6)Fuc(1)					0.0117864
1153	1167	[L].DKYFKNHTSPDVDLG.[D]	HexNAc(6)Hex(6)Fuc(1)NeuAc(1)	0.00699315	0.00637188	0.00586974	0.00631618
1138	1167	[V].YDPLQPELDSFKEELDKYFKNHTSPDVDLG.[D]	HexNAc(6)Hex(6)Fuc(1)NeuAc(1)
1153	1167	[L].DKYFKNHTSPDVDLG.[D]	HexNAc(6)Hex(6)Fuc(1)NeuAc(2)	0.00705313	0.00500706	0.00836485	0.00487378
1153	1167	[L].DKYFKNHTSPDVDLG.[D]	HexNAc(6)Hex(6)Fuc(1)NeuAc(3)	0.00482742	0.00163291	0.0031731
1138	1167	[V].YDPLQPELDSFKEELDKYFKNHTSPDVDLG.[D]	HexNAc(6)Hex(6)Fuc(1)NeuAc(3)					0.00307303
1153	1167	[L].DKYFKNHTSPDVDLG.[D]	HexNAc(6)Hex(7)NeuAc(2)	0.00836272	0.0114318	0.00787504
1153	1167	[L].DKYFKNHTSPDVDLG.[D]	HexNAc(6)Hex(7)NeuAc(4)	0.00933373	0.00611495	0.00664191
1153	1167	[L].DKYFKNHTSPDVDLG.[D]	HexNAc(6)Hex(7)Fuc(1)	0.0301542	0.0236939	0.0278331	0.0175664
1153	1167	[L].DKYFKNHTSPDVDLG.[D]	HexNAc(6)Hex(7)Fuc(1)NeuAc(1)	0.0245948	0.0301003	0.0224674	0.0380479
1138	1167	[V].YDPLQPELDSFKEELDKYFKNHTSPDVDLG.[D]	HexNAc(6)Hex(7)Fuc(1)NeuAc(1)					0.0978361
1153	1167	[L].DKYFKNHTSPDVDLG.[D]	HexNAc(6)Hex(7)Fuc(1)NeuAc(2)	0.0999044	0.132867	0.139213	0.0726153
1137	1164	[T].VYDPLQPELDSFKEELDKYFKNHTSPDV.[D]	HexNAc(6)Hex(7)Fuc(1)NeuAc(2)
1138	1167	[V].YDPLQPELDSFKEELDKYFKNHTSPDVDLG.[D]	HexNAc(6)Hex(7)Fuc(1)NeuAc(2)					0.00605518
1153	1167	[L].DKYFKNHTSPDVDLG.[D]	HexNAc(6)Hex(7)Fuc(1)NeuAc(3)	0.162053	0.142223	0.160058	0.100951
1138	1167	[V].YDPLQPELDSFKEELDKYFKNHTSPDVDLG.[D]	HexNAc(6)Hex(7)Fuc(1)NeuAc(3)					0.0158338
1153	1167	[L].DKYFKNHTSPDVDLG.[D]	HexNAc(6)Hex(7)Fuc(1)NeuAc(4)	0.0698624	0.117035	0.191145	0.0468486
1137	1164	[T].VYDPLQPELDSFKEELDKYFKNHTSPDV.[D]	HexNAc(6)Hex(8)Fuc(1)NeuAc(1)					0.000814174
1153	1166	[L].DKYFKNHTSPDVDL.[G]	HexNAc(7)Hex(3)	0.0104882		0.0045362	0.00274987
1137	1164	[T].VYDPLQPELDSFKEELDKYFKNHTSPDV.[D]	HexNAc(7)Hex(3)Fuc(1)
1153	1166	[L].DKYFKNHTSPDVDL.[G]	HexNAc(7)Hex(4)	0.00742294	0.0038133	0.00599493	0.00415621
1137	1164	[T].VYDPLQPELDSFKEELDKYFKNHTSPDV.[D]	HexNAc(7)Hex(4)
1137	1164	[T].VYDPLQPELDSFKEELDKYFKNHTSPDV.[D]	HexNAc(7)Hex(4)Fuc(1)
1138	1167	[V].YDPLQPELDSFKEELDKYFKNHTSPDVDLG.[D]	HexNAc(7)Hex(6)					0.00142241
1153	1166	[L].DKYFKNHTSPDVDL.[G]	HexNAc(7)Hex(7)	0.0304445	0.0236939	0.0278331	0.0175664
1153	1167	[L].DKYFKNHTSPDVDLG.[D]	HexNAc(7)Hex(7)	0.015357	0.00765057		0.00459069
1153	1167	[L].DKYFKNHTSPDVDLG.[D]	HexNAc(7)Hex(7)Fuc(1)	0.00667428	0.00377853	0.00407831	0.00268865
1138	1167	[V].YDPLQPELDSFKEELDKYFKNHTSPDVDLG.[D]	HexNAc(7)Hex(7)Fuc(1)					0.00173041
1153	1166	[L].DKYFKNHTSPDVDL.[G]	HexNAc(7)Hex(7)Fuc(1)NeuAc(2)	0.0104014	0.011656	0.0109288
1153	1167	[L].DKYFKNHTSPDVDLG.[D]	HexNAc(7)Hex(7)Fuc(1)NeuAc(2)	0.00881802	0.0112199	0.00960002	0.0016734
1153	1166	[L].DKYFKNHTSPDVDL.[G]	HexNAc(7)Hex(7)Fuc(1)NeuAc(3)	0.00933373	0.00611495	0.00664191
1153	1167	[L].DKYFKNHTSPDVDLG.[D]	HexNAc(7)Hex(7)Fuc(1)NeuAc(3)	0.00765546	0.00497658	0.00127198
1138	1167	[V].YDPLQPELDSFKEELDKYFKNHTSPDVDLG.[D]	HexNAc(7)Hex(7)Fuc(1)NeuAc(3)					0.00293194
1138	1167	[V].YDPLQPELDSFKEELDKYFKNHTSPDVDLG.[D]	HexNAc(7)Hex(8)
1138	1167	[V].YDPLQPELDSFKEELDKYFKNHTSPDVDLG.[D]	HexNAc(7)Hex(8)NeuAc(1)
1153	1167	[L].DKYFKNHTSPDVDLG.[D]	HexNAc(7)Hex(8)Fuc(1)			0.000859741
1137	1164	[T].VYDPLQPELDSFKEELDKYFKNHTSPDV.[D]	HexNAc(7)Hex(8)Fuc(1)NeuAc(2)
1137	1164	[T].VYDPLQPELDSFKEELDKYFKNHTSPDV.[D]	HexNAc(8)Hex(3)Fuc(1)					0.02319
1153	1166	[L].DKYFKNHTSPDVDL.[G]	HexNAc(8)Hex(6)	0.00492844	0.00332293	0.00508758
1153	1166	[L].DKYFKNHTSPDVDL.[G]	HexNAc(8)Hex(7)	0.00667428	0.00377853	0.00407831
1138	1167	[V].YDPLQPELDSFKEELDKYFKNHTSPDVDLG.[D]	HexNAc(8)Hex(9)					0.00110996
1153	1167	[L].DKYFKNHTSPDVDLG.[D]	HexNAc(8)Hex(9)Fuc(1)				0.0056759
1137	1164	[T].VYDPLQPELDSFKEELDKYFKNHTSPDV.[D]	HexNAc(9)Hex(4)Fuc(1)					0.0134006
1153	1167	[L].DKYFKNHTSPDVDLG.[D]	Unoccupied	0.00676906	0.0106225	0.00835208	0.00763266
1138	1167	[V].YDPLQPELDSFKEELDKYFKNHTSPDVDLG.[D]	Unoccupied					0.0114411
		Total(1153-1166 and 1153-1167 in 614G, alpha - Gamma; 1138-1167 and 1137-1164 in Delta )

## Sheet: N1134
Start	End	Annotated Sequence	Glycan Composition	%, D614G	%, Alpha	%, Beta	%, Gamma	%, Delta
1127	1138	[C].DVVIGIVNNTVY.[D]	HexNAc(2)Hex(3)				0.000892064	0
1127	1138	[C].DVVIGIVNNTVY.[D]	HexNAc(2)Hex(4)	0.0028249	0.00190315	0.00122014	0.00313025	0.00230563
1127	1138	[C].DVVIGIVNNTVY.[D]	HexNAc(2)Hex(4)Fuc(1)		0.000344193
1127	1138	[C].DVVIGIVNNTVY.[D]	HexNAc(2)Hex(5)	0.0162655	0.0079172	0.0092679	0.0165913	0.0211517
1127	1138	[C].DVVIGIVNNTVY.[D]	HexNAc(2)Hex(7)		0.000636362	0.000564201	0.00243594	0.00203043
1127	1138	[C].DVVIGIVNNTVY.[D]	HexNAc(2)Hex(8)		0.000547813			0
1127	1138	[C].DVVIGIVNNTVY.[D]	HexNAc(3)Hex(3)	0.00727542	0.00216441	0.00465445	0.0117376	0.00911676
1127	1138	[C].DVVIGIVNNTVY.[D]	HexNAc(3)Hex(3)Fuc(1)	0.0228065	0.00592294	0.0111385	0.00816119	0.0107469
1127	1138	[C].DVVIGIVNNTVY.[D]	HexNAc(3)Hex(4)	0.0026246	0.0019443		0.0121533	0.00855233
1127	1138	[C].DVVIGIVNNTVY.[D]	HexNAc(3)Hex(4)Fuc(1)	0.010796	0.00644595	0.00847143	0.00872547	0.014996
1127	1138	[C].DVVIGIVNNTVY.[D]	HexNAc(3)Hex(4)Fuc(1)NeuAc(1)		0.000260276			0.000897464
1127	1138	[C].DVVIGIVNNTVY.[D]	HexNAc(3)Hex(5)	0.00367394	0.00336486	0.00404319	0.013708	0.0265439
1127	1138	[C].DVVIGIVNNTVY.[D]	HexNAc(3)Hex(5)NeuAc(1)			0.000858653	0.00270505	0.00408562
1127	1138	[C].DVVIGIVNNTVY.[D]	HexNAc(3)Hex(5)Fuc(1)	0.0152911	0.00763132	0.0105159	0.0138555	0.0418563
1127	1138	[C].DVVIGIVNNTVY.[D]	HexNAc(3)Hex(6)	0.00372498	0.00399217	0.00403107	0.00827289	0.0164102
1127	1138	[C].DVVIGIVNNTVY.[D]	HexNAc(3)Hex(6)NeuAc(1)			0.00119247	0.00444894	0.00686745
1127	1138	[C].DVVIGIVNNTVY.[D]	HexNAc(3)Hex(6)Fuc(1)	0.0066729	0.00420116	0.00471845	0.00616699	0.0115028
1127	1138	[C].DVVIGIVNNTVY.[D]	HexNAc(3)Hex(6)Fuc(1)NeuAc(1)			0.00206159	0.00253573	0.0041941
1127	1138	[C].DVVIGIVNNTVY.[D]	HexNAc(4)Hex(3)	0.00871949	0.00247838	0.00496641	0.00911014	0.00608425
1127	1138	[C].DVVIGIVNNTVY.[D]	HexNAc(4)Hex(3)Fuc(1)	0.0510301	0.0162115	0.0281713	0.0227011	0.0263915
1127	1138	[C].DVVIGIVNNTVY.[D]	HexNAc(4)Hex(4)	0.00351672	0.0021643	0.00244766	0.00444378
1127	1138	[C].DVVIGIVNNTVY.[D]	HexNAc(4)Hex(4)NeuAc(1)			0.000715278	0.00102588	0.00179761
1127	1138	[C].DVVIGIVNNTVY.[D]	HexNAc(4)Hex(4)Fuc(1)	0.0281423	0.0123475	0.0172604	0.0136101	0.0262928
1127	1138	[C].DVVIGIVNNTVY.[D]	HexNAc(4)Hex(4)Fuc(1)NeuAc(1)	0.00707727	0.00335006	0.00441133	0.00376457	0.00841428
1127	1138	[C].DVVIGIVNNTVY.[D]	HexNAc(4)Hex(5)	0.00468211	0.00419178	0.00461256	0.0112269	0.0152768
1127	1138	[C].DVVIGIVNNTVY.[D]	HexNAc(4)Hex(5)NeuAc(1)	0.00112134	0.00287516	0.002881	0.0097401	0.0145933
1127	1138	[C].DVVIGIVNNTVY.[D]	HexNAc(4)Hex(5)NeuAc(2)				0.000533847	0.00137276
1127	1138	[C].DVVIGIVNNTVY.[D]	HexNAc(4)Hex(5)Fuc(1)	0.0928808	0.0861816	0.0833488	0.127435	0.118592
1127	1138	[C].DVVIGIVNNTVY.[D]	HexNAc(4)Hex(5)Fuc(1)NeuAc(1)	0.127362	0.160763	0.13917	0.189139	0.155864
1127	1138	[C].DVVIGIVNNTVY.[D]	HexNAc(4)Hex(5)Fuc(1)NeuAc(2)	0.0163858	0.0290894	0.0199698	0.025948	0.0252237
1127	1138	[C].DVVIGIVNNTVY.[D]	HexNAc(4)Hex(6)Fuc(1)	0.000859802	0.000613324	0.000670561	0.00106155	0.00142684
1127	1138	[C].DVVIGIVNNTVY.[D]	HexNAc(4)Hex(6)Fuc(1)NeuAc(1)			0.000984764	0.00107829	0.00141724
1127	1138	[C].DVVIGIVNNTVY.[D]	HexNAc(5)Hex(3)	0.0122992	0.00244981	0.0062096	0.00600167	0.00730301
1127	1138	[C].DVVIGIVNNTVY.[D]	HexNAc(5)Hex(3)Fuc(1)	0.0239003	0.00751734	0.0125549	0.00831875	0.0116624
1127	1138	[C].DVVIGIVNNTVY.[D]	HexNAc(5)Hex(4)	0.00542288	0.00275341	0.0035055	0.00363789	0.00376397
1127	1138	[C].DVVIGIVNNTVY.[D]	HexNAc(5)Hex(4)NeuAc(1)	0.000758595	0.000711218	0.00070236	0.000498911	0.000646023
1127	1138	[C].DVVIGIVNNTVY.[D]	HexNAc(5)Hex(4)Fuc(1)	0.0294839	0.0278966	0.0228837	0.0159743	0.0218734
1127	1138	[C].DVVIGIVNNTVY.[D]	HexNAc(5)Hex(4)Fuc(1)NeuAc(1)	0.00491904	0.00615375	0.00412565	0.0013714	0.00411069
1127	1138	[C].DVVIGIVNNTVY.[D]	HexNAc(5)Hex(5)	0.0137583	0.0146292	0.0137957	0.0165411
1127	1138	[C].DVVIGIVNNTVY.[D]	HexNAc(5)Hex(5)NeuAc(1)	0.0142036	0.0249302	0.0215411	0.0282486	0.00919326
1127	1138	[C].DVVIGIVNNTVY.[D]	HexNAc(5)Hex(5)Fuc(1)	0.0336698	0.0507335	0.0322662	0.0279168	0.0271865
1127	1138	[C].DVVIGIVNNTVY.[D]	HexNAc(5)Hex(5)Fuc(1)NeuAc(1)	0.00688622	0.0071765	0.00564209	0.00424949	0.00309865
1127	1138	[C].DVVIGIVNNTVY.[D]	HexNAc(5)Hex(5)Fuc(1)NeuAc(2)	0.000708048	0.00038431	0.000723686	0.000242674	0.000295901
1127	1138	[C].DVVIGIVNNTVY.[D]	HexNAc(5)Hex(6)	0.000822398		0.00195135	0.00496179	0.00881861
1127	1138	[C].DVVIGIVNNTVY.[D]	HexNAc(5)Hex(6)NeuAc(1)	0.000291513	0.000710774		0.00336539	0.00663224
1127	1138	[C].DVVIGIVNNTVY.[D]	HexNAc(5)Hex(6)NeuAc(2)			0.000358682	0.00069119	0.00362929
1127	1138	[C].DVVIGIVNNTVY.[D]	HexNAc(5)Hex(6)Fuc(1)	0.0502284	0.0466105	0.0481911	0.0526408	0.0439477
1127	1138	[C].DVVIGIVNNTVY.[D]	HexNAc(5)Hex(6)Fuc(1)NeuAc(1)	0.051661	0.0786078	0.0678642	0.0629162	0.0533512
1127	1138	[C].DVVIGIVNNTVY.[D]	HexNAc(5)Hex(6)Fuc(1)NeuAc(2)	0.0582834	0.081184	0.0795944	0.0740487	0.0642474
1127	1138	[C].DVVIGIVNNTVY.[D]	HexNAc(6)Hex(3)	0.00571287		0.0017144	0.00144417	0.00111005
1127	1138	[C].DVVIGIVNNTVY.[D]	HexNAc(6)Hex(3)Fuc(1)	0.0135071	0.00311077	0.00694312	0.0023445	0.00305229
1127	1138	[C].DVVIGIVNNTVY.[D]	HexNAc(6)Hex(4)	0.00409741	0.00424862	0.0031622	0.00214838
1127	1138	[C].DVVIGIVNNTVY.[D]	HexNAc(6)Hex(4)Fuc(1)	0.00679488	0.00218273	0.0039857	0.00156829	0.00237172
1127	1138	[C].DVVIGIVNNTVY.[D]	HexNAc(6)Hex(5)Fuc(1)	0.0059813	0.00408991	0.00529932	0.00313317	0.00426229
1127	1138	[C].DVVIGIVNNTVY.[D]	HexNAc(6)Hex(5)Fuc(1)NeuAc(1)	0.0032215	0.00170565	0.00225453	0.00037363	0.000349744
1127	1138	[C].DVVIGIVNNTVY.[D]	HexNAc(6)Hex(6)NeuAc(2)	0.00141509	0.003265	0.000878064
1127	1138	[C].DVVIGIVNNTVY.[D]	HexNAc(6)Hex(6)Fuc(1)	0.0161393	0.0208708	0.0172599	0.010121	0.00973329
1127	1138	[C].DVVIGIVNNTVY.[D]	HexNAc(6)Hex(6)Fuc(1)NeuAc(1)	0.0173915	0.026129	0.0154078	0.00755314	0.00924545
1127	1138	[C].DVVIGIVNNTVY.[D]	HexNAc(6)Hex(6)Fuc(1)NeuAc(2)	0.00377272	0.00747073	0.0053521	0.00220763	0.00290417
1127	1138	[C].DVVIGIVNNTVY.[D]	HexNAc(6)Hex(7)NeuAc(1)		0.000712488		0.00155132	0.00276039
1127	1138	[C].DVVIGIVNNTVY.[D]	HexNAc(6)Hex(7)NeuAc(2)	0.00342032	0.00408671	0.00527369	0.0033932	0.00578631
1127	1138	[C].DVVIGIVNNTVY.[D]	HexNAc(6)Hex(7)NeuAc(3)		0.00168764	0.00236391	0.000729957	0.000951664
1127	1138	[C].DVVIGIVNNTVY.[D]	HexNAc(6)Hex(7)Fuc(1)	0.0423412	0.0430977	0.0385094	0.0214143	0.0215905
1127	1138	[C].DVVIGIVNNTVY.[D]	HexNAc(6)Hex(7)Fuc(1)NeuAc(1)	0.0368363	0.0353663	0.0472707	0.0227859	0.0231422
1127	1138	[C].DVVIGIVNNTVY.[D]	HexNAc(6)Hex(7)Fuc(1)NeuAc(2)	0.0657957	0.0851304	0.117179	0.0590372	0.0540999
1127	1138	[C].DVVIGIVNNTVY.[D]	HexNAc(6)Hex(7)Fuc(1)NeuAc(3)	0.000763181		0.000779196		0.000428206
1127	1138	[C].DVVIGIVNNTVY.[D]	HexNAc(7)Hex(3)Fuc(1)	0.0025088	0.000601774	0.00126472
1127	1138	[C].DVVIGIVNNTVY.[D]	HexNAc(7)Hex(4)Fuc(1)	0.0020891	0.000546358	0.00084292
1127	1138	[C].DVVIGIVNNTVY.[D]	HexNAc(7)Hex(6)Fuc(1)	0.0041617	0.00168126	0.00245012	0.000347998
1127	1138	[C].DVVIGIVNNTVY.[D]	HexNAc(7)Hex(7)Fuc(1)	0.00979524	0.0112154	0.009223	0.00299801
1127	1138	[C].DVVIGIVNNTVY.[D]	HexNAc(7)Hex(7)Fuc(1)NeuAc(2)	0.00213492	0.00388857	0.00294249	0.000906014	0.00166282
1127	1138	[C].DVVIGIVNNTVY.[D]	Unoccupied	0.0110897	0.0189215	0.0153508	0.00797774	0.00278444

## Sheet: N1098
Start	End	Annotated Sequence	Glycan Composition	%, D614G	%, Alpha	%, Beta	%, Gamma	%, Delta
1087	1102	[K].AHFPREGVFVSNGTHW.[F]	HexNAc(2)Hex(3)		0.000250565	0.000416749	0.000865836	0.0009769
1087	1102	[K].AHFPREGVFVSNGTHW.[F]	HexNAc(2)Hex(4)				0.000621434	0.000802114
1087	1102	[K].AHFPREGVFVSNGTHW.[F]	HexNAc(2)Hex(5)	0.00727615	0.00659154	0.00755809	0.0135365	0.0132581
1087	1103	[K].AHFPREGVFVSNGTHWF.[V]	HexNAc(2)Hex(5)		0.000828837	0.000734422	0.00119237	0.00136304
1087	1102	[K].AHFPREGVFVSNGTHW.[F]	HexNAc(2)Hex(6)				0.00074715	0.00145446
1087	1102	[K].AHFPREGVFVSNGTHW.[F]	HexNAc(2)Hex(7)		0.000556955	0.000776602	0.0012091	0.00320733
1087	1102	[K].AHFPREGVFVSNGTHW.[F]	HexNAc(2)Hex(8)		0.000126071		0.000189606
1087	1103	[K].AHFPREGVFVSNGTHWF.[V]	HexNAc(2)Hex(11)	0.00854982	0.0128591	0.0106428	0.0149992	0.016542
1087	1102	[K].AHFPREGVFVSNGTHW.[F]	HexNAc(2)Hex(12)	0.000467738	0.00054623	0.000463069	0.000450785	0.000606756
1087	1102	[K].AHFPREGVFVSNGTHW.[F]	HexNAc(3)Hex(3)	0.00707089	0.00415572	0.00611179	0.0113639	0.0140702
1087	1103	[K].AHFPREGVFVSNGTHWF.[V]	HexNAc(3)Hex(3)	0.000630457	0.000535446	0.00069338	0.00130273	0.00188636
1087	1102	[K].AHFPREGVFVSNGTHW.[F]	HexNAc(3)Hex(3)Fuc(1)	0.00325357	0.000316358	0.00148735	0.000719862	0.0011336
1087	1102	[K].AHFPREGVFVSNGTHW.[F]	HexNAc(3)Hex(4)	0.0054972	0.00246913	0.00384508	0.00787719	0.00823312
1087	1103	[K].AHFPREGVFVSNGTHWF.[V]	HexNAc(3)Hex(4)				0.000499715	0.000595292
1087	1102	[K].AHFPREGVFVSNGTHW.[F]	HexNAc(3)Hex(4)NeuAc(1)				0.00029817	0.000585404
1087	1102	[K].AHFPREGVFVSNGTHW.[F]	HexNAc(3)Hex(4)Fuc(1)	0.014626	0.00180007	0.00252107	0.00115089	0.00136118
1087	1103	[K].AHFPREGVFVSNGTHWF.[V]	HexNAc(3)Hex(4)Fuc(1)NeuAc(1)		0.000159611	7.97849e-05	8.82076e-05	4.73667e-05
1087	1102	[K].AHFPREGVFVSNGTHW.[F]	HexNAc(3)Hex(5)	0.00707771	0.00636609	0.00946171	0.0160839	0.0246789
1087	1103	[K].AHFPREGVFVSNGTHWF.[V]	HexNAc(3)Hex(5)		0.000804029	0.000986718	0.00146556	0.00302658
1087	1102	[K].AHFPREGVFVSNGTHW.[F]	HexNAc(3)Hex(5)NeuAc(1)	0.00390429	0.00540729	0.00524659	0.0100104	0.0175332
1087	1103	[K].AHFPREGVFVSNGTHWF.[V]	HexNAc(3)Hex(5)NeuAc(1)	0.00100733	0.000976349	0.00159442	0.00162947	0.00215077
1087	1102	[K].AHFPREGVFVSNGTHW.[F]	HexNAc(3)Hex(5)Fuc(1)	0.00577204	0.0022657	0.00419689	0.0030594	0.00573787
1087	1103	[K].AHFPREGVFVSNGTHWF.[V]	HexNAc(3)Hex(5)Fuc(1)			0.000751323	0.000382872	0.000930699
1087	1102	[K].AHFPREGVFVSNGTHW.[F]	HexNAc(3)Hex(6)	0.00537133	0.00582933	0.00934394	0.0143134	0.0290198
1087	1103	[K].AHFPREGVFVSNGTHWF.[V]	HexNAc(3)Hex(6)				0.00186768	0.00513125
1087	1102	[K].AHFPREGVFVSNGTHW.[F]	HexNAc(3)Hex(6)NeuAc(1)	0.00512769	0.00507714	0.00569433	0.00892703	0.0273957
1087	1103	[K].AHFPREGVFVSNGTHWF.[V]	HexNAc(3)Hex(6)NeuAc(1)			0.00101312	0.00197501	0.00468337
1087	1102	[K].AHFPREGVFVSNGTHW.[F]	HexNAc(3)Hex(6)Fuc(1)	0.00186343	0.000763664	0.00156727	0.00121078	0.00306203
1087	1103	[K].AHFPREGVFVSNGTHWF.[V]	HexNAc(3)Hex(6)Fuc(1)			0.000205762	0.000168801	0.000656026
1087	1102	[K].AHFPREGVFVSNGTHW.[F]	HexNAc(3)Hex(6)Fuc(1)NeuAc(1)	0.00116465	0.000708539	0.00172203	0.000919956	0.00526136
1087	1102	[K].AHFPREGVFVSNGTHW.[F]	HexNAc(4)Hex(3)	0.0107293	0.00328567	0.00436911	0.00614982	0.00506414
1087	1103	[K].AHFPREGVFVSNGTHWF.[V]	HexNAc(4)Hex(3)	0.00056282			0.00040758	0.000415353
1087	1102	[K].AHFPREGVFVSNGTHW.[F]	HexNAc(4)Hex(3)Fuc(1)	0.0068068	0.00106099	0.00175662	0.000185672	0.000928489
1087	1102	[K].AHFPREGVFVSNGTHW.[F]	HexNAc(4)Hex(4)	0.00553209	0.0057442	0.00495159	0.00833899	0.0070888
1087	1103	[K].AHFPREGVFVSNGTHWF.[V]	HexNAc(4)Hex(4)		0.00114721	0.000833674	0.00109005	0.000735331
1087	1102	[K].AHFPREGVFVSNGTHW.[F]	HexNAc(4)Hex(4)NeuAc(1)	0.00428059	0.00476171	0.00406781	0.00554089	0.00785485
1087	1102	[K].AHFPREGVFVSNGTHW.[F]	HexNAc(4)Hex(4)Fuc(1)	0.00311334	0.0017412	0.00207708	0.00141642	0.00160599
1087	1103	[K].AHFPREGVFVSNGTHWF.[V]	HexNAc(4)Hex(4)Fuc(1)	0.000417544		0.000340232		0.000112566
1087	1102	[K].AHFPREGVFVSNGTHW.[F]	HexNAc(4)Hex(4)Fuc(1)NeuAc(1)	0.00355402	0.00171124	0.00265099	0.00127193	0.00195547
1087	1103	[K].AHFPREGVFVSNGTHWF.[V]	HexNAc(4)Hex(4)Fuc(1)NeuAc(1)	0.0015505	0.00229952	0.00226226	0.00293595	0.00252661
1087	1102	[K].AHFPREGVFVSNGTHW.[F]	HexNAc(4)Hex(5)	0.00890617	0.0202754	0.0143633	0.022674	0.019792
1087	1103	[K].AHFPREGVFVSNGTHWF.[V]	HexNAc(4)Hex(5)	0.00117222	0.00403338	0.00232387	0.00447725	0.00307714
1087	1102	[K].AHFPREGVFVSNGTHW.[F]	HexNAc(4)Hex(5)NeuAc(1)	0.162616	0.113743	0.111223	0.143724	0.100549
1087	1103	[K].AHFPREGVFVSNGTHWF.[V]	HexNAc(4)Hex(5)NeuAc(1)	0.00854888	0.0219482	0.0117814	0.024865	0.0231672
1087	1102	[K].AHFPREGVFVSNGTHW.[F]	HexNAc(4)Hex(5)NeuAc(2)	0.0065407	0.0105556	0.00555768	0.0122521	0.0134842
1087	1103	[K].AHFPREGVFVSNGTHWF.[V]	HexNAc(4)Hex(5)NeuAc(2)	0.00879696	0.0101854	0.0111622	0.0124649	0.00694314
1087	1102	[K].AHFPREGVFVSNGTHW.[F]	HexNAc(4)Hex(5)Fuc(1)	0.00605951	0.0085313	0.00928128	0.00763834	0.00671696
1087	1103	[K].AHFPREGVFVSNGTHWF.[V]	HexNAc(4)Hex(5)Fuc(1)	0.000923568	0.00198267	0.00223124	0.00156331	0.00184699
1087	1102	[K].AHFPREGVFVSNGTHW.[F]	HexNAc(4)Hex(5)Fuc(1)NeuAc(1)	0.0412507	0.0509326	0.0503876	0.0336971	0.0381859
1087	1103	[K].AHFPREGVFVSNGTHWF.[V]	HexNAc(4)Hex(5)Fuc(1)NeuAc(1)	0.00542204	0.00998246	0.0110739	0.00694181	0.00955627
1087	1102	[K].AHFPREGVFVSNGTHW.[F]	HexNAc(4)Hex(5)Fuc(1)NeuAc(2)	0.00458044	0.0041148	0.00370131	0.00365721	0.00451099
1087	1102	[K].AHFPREGVFVSNGTHW.[F]	HexNAc(4)Hex(6)	0.000587331	0.000558131	0.000656619	0.000728863	0.00100527
1087	1102	[K].AHFPREGVFVSNGTHW.[F]	HexNAc(4)Hex(6)NeuAc(1)	0.00237605	0.00275658	0.00223379	0.00228303	0.0033805
1087	1102	[K].AHFPREGVFVSNGTHW.[F]	HexNAc(4)Hex(6)Fuc(1)NeuAc(1)	0.00247997	0.00204261	0.0010353	0.00167931	0.00117728
1087	1103	[K].AHFPREGVFVSNGTHWF.[V]	HexNAc(4)Hex(6)Fuc(1)NeuAc(1)	0.000113304	9.82998e-05			5.71784e-05
1087	1102	[K].AHFPREGVFVSNGTHW.[F]	HexNAc(4)Hex(7)NeuAc(1)		0.000159798	0.00017026		0.000459621
1087	1103	[K].AHFPREGVFVSNGTHWF.[V]	HexNAc(4)Hex(7)NeuAc(1)		0.000387948	6.38532e-05	4.23699e-05	0.000139657
1087	1102	[K].AHFPREGVFVSNGTHW.[F]	HexNAc(5)Hex(3)	0.00508112	0.00224898	0.00256514	0.0036407	0.00300308
1087	1103	[K].AHFPREGVFVSNGTHWF.[V]	HexNAc(5)Hex(3)				0.000375634	0.000279588
1087	1102	[K].AHFPREGVFVSNGTHW.[F]	HexNAc(5)Hex(3)Fuc(1)	0.00220009	0.000644823	0.00106329
1087	1103	[K].AHFPREGVFVSNGTHWF.[V]	HexNAc(5)Hex(3)Fuc(1)NeuAc(1)	0.000710301	0.000696791	0.000208219	0.000406863	0.000326755
1087	1102	[K].AHFPREGVFVSNGTHW.[F]	HexNAc(5)Hex(4)	0.00496628	0.00894434	0.0038848	0.00587571	0.00495126
1087	1103	[K].AHFPREGVFVSNGTHWF.[V]	HexNAc(5)Hex(4)	0.00208056	0.00365477	0.00112726	0.00201719	0.00289836
1087	1102	[K].AHFPREGVFVSNGTHW.[F]	HexNAc(5)Hex(4)NeuAc(1)	0.0053694	0.00734524	0.00255299	0.00365295	0.00354655
1087	1103	[K].AHFPREGVFVSNGTHWF.[V]	HexNAc(5)Hex(4)NeuAc(1)		0.00127105	0.000567983
1087	1102	[K].AHFPREGVFVSNGTHW.[F]	HexNAc(5)Hex(4)Fuc(1)	0.00325527	0.0036081	0.00191598	0.00163568	0.00154231
1087	1103	[K].AHFPREGVFVSNGTHWF.[V]	HexNAc(5)Hex(4)Fuc(1)	0.000282477	0.000900685	0.000523339
1087	1102	[K].AHFPREGVFVSNGTHW.[F]	HexNAc(5)Hex(4)Fuc(1)NeuAc(1)	0.00389641	0.00363536	0.00228947	0.0015835	0.00156712
1087	1103	[K].AHFPREGVFVSNGTHWF.[V]	HexNAc(5)Hex(4)Fuc(1)NeuAc(1)	0.0003262	0.000891646	0.000438278	0.000203366	0.000236707
1087	1102	[K].AHFPREGVFVSNGTHW.[F]	HexNAc(5)Hex(4)Fuc(1)NeuAc(2)		0.000319257	0.000257915	0.00025287	0.00037134
1087	1103	[K].AHFPREGVFVSNGTHWF.[V]	HexNAc(5)Hex(4)Fuc(1)NeuAc(2)	0.00136036			0.000530573
1087	1102	[K].AHFPREGVFVSNGTHW.[F]	HexNAc(5)Hex(5)	0.00596137	0.0124718	0.00552167	0.00638486	0.00563134
1087	1103	[K].AHFPREGVFVSNGTHWF.[V]	HexNAc(5)Hex(5)	0.000655039	0.0027124	0.00135647	0.001378	0.00118464
1087	1102	[K].AHFPREGVFVSNGTHW.[F]	HexNAc(5)Hex(5)NeuAc(1)	0.0149942	0.0177824	0.0140904	0.0124199	0.0154026
1087	1103	[K].AHFPREGVFVSNGTHWF.[V]	HexNAc(5)Hex(5)NeuAc(1)	0.00191608	0.00338921	0.00222039	0.00196906	0.00238082
1087	1102	[K].AHFPREGVFVSNGTHW.[F]	HexNAc(5)Hex(5)NeuAc(2)	0.00192232	0.00191339		0.000911669	0.00202005
1087	1102	[K].AHFPREGVFVSNGTHW.[F]	HexNAc(5)Hex(5)Fuc(1)	0.0029703	0.00484253	0.00288706	0.00170458	0.00162102
1087	1103	[K].AHFPREGVFVSNGTHWF.[V]	HexNAc(5)Hex(5)Fuc(1)	0.000317428	0.0011006	0.000511143		0.000245591
1087	1102	[K].AHFPREGVFVSNGTHW.[F]	HexNAc(5)Hex(5)Fuc(1)NeuAc(1)	0.00587948	0.00626043	0.00538312	0.00280688	0.00346481
1087	1103	[K].AHFPREGVFVSNGTHWF.[V]	HexNAc(5)Hex(5)Fuc(1)NeuAc(1)	0.00238287	0.00204942	0.00217472	0.00235648	0.00160938
1087	1103	[K].AHFPREGVFVSNGTHWF.[V]	HexNAc(5)Hex(5)Fuc(1)NeuAc(2)	0.0105848	0.0088874	0.00835476	0.00781314	0.00745453
1087	1102	[K].AHFPREGVFVSNGTHW.[F]	HexNAc(5)Hex(6)	0.00612195	0.0156105	0.0115533	0.0165289	0.015233
1087	1103	[K].AHFPREGVFVSNGTHWF.[V]	HexNAc(5)Hex(6)	0.00103375	0.00414665	0.00289702	0.00359149	0.00273107
1087	1102	[K].AHFPREGVFVSNGTHW.[F]	HexNAc(5)Hex(6)NeuAc(1)	0.043664	0.0752504	0.0650954	0.0860476	0.088413
1087	1103	[K].AHFPREGVFVSNGTHWF.[V]	HexNAc(5)Hex(6)NeuAc(1)	0.00469094	0.0139149	0.0100027	0.0135714	0.0130843
1087	1102	[K].AHFPREGVFVSNGTHW.[F]	HexNAc(5)Hex(6)NeuAc(2)	0.0257457	0.0377102	0.0278806	0.0406353	0.0403232
1087	1103	[K].AHFPREGVFVSNGTHWF.[V]	HexNAc(5)Hex(6)NeuAc(2)	0.00202369	0.00446855	0.00325636	0.0040033	0.00303853
1087	1102	[K].AHFPREGVFVSNGTHW.[F]	HexNAc(5)Hex(6)NeuAc(3)	0.00228236	0.00239613	0.00171448	0.00269882	0.00225866
1087	1102	[K].AHFPREGVFVSNGTHW.[F]	HexNAc(5)Hex(6)Fuc(1)	0.00391679	0.00436927	0.00594192	0.00431187	0.00406022
1087	1103	[K].AHFPREGVFVSNGTHWF.[V]	HexNAc(5)Hex(6)Fuc(1)		0.00109603	0.00172465	0.000988844	0.00080251
1087	1102	[K].AHFPREGVFVSNGTHW.[F]	HexNAc(5)Hex(6)Fuc(1)NeuAc(1)	0.0329382	0.0297766	0.0501239	0.0265935	0.0326506
1087	1103	[K].AHFPREGVFVSNGTHWF.[V]	HexNAc(5)Hex(6)Fuc(1)NeuAc(1)	0.00381887	0.00596236	0.0031435	0.00216144	0.00437702
1087	1102	[K].AHFPREGVFVSNGTHW.[F]	HexNAc(5)Hex(6)Fuc(1)NeuAc(2)	0.016299	0.014267	0.020272	0.0109524	0.0145387
1087	1103	[K].AHFPREGVFVSNGTHWF.[V]	HexNAc(5)Hex(6)Fuc(1)NeuAc(2)	0.00126591	0.00202619	0.00251226	0.00136551	0.00174124
1087	1102	[K].AHFPREGVFVSNGTHW.[F]	HexNAc(5)Hex(7)		5.87987e-05	0.000135549	2.6455e-05
1087	1102	[K].AHFPREGVFVSNGTHW.[F]	HexNAc(5)Hex(7)Fuc(1)NeuAc(1)	0.000362427	0.000647052
1087	1102	[K].AHFPREGVFVSNGTHW.[F]	HexNAc(5)Hex(8)		0.000206585	0.000290521	0.000289377	0.000206809
1087	1102	[K].AHFPREGVFVSNGTHW.[F]	HexNAc(6)Hex(3)	0.00231741	0.000728742	0.00134468	0.000842924	0.000644124
1087	1102	[K].AHFPREGVFVSNGTHW.[F]	HexNAc(6)Hex(4)	0.00189055	0.00120177	0.00139155	0.0011336	0.000924931
1087	1102	[K].AHFPREGVFVSNGTHW.[F]	HexNAc(6)Hex(4)NeuAc(1)	0.00234533	0.00130402	0.00150066	0.000812423	0.000974362
1087	1103	[K].AHFPREGVFVSNGTHWF.[V]	HexNAc(6)Hex(4)NeuAc(1)	0.00150763
1087	1102	[K].AHFPREGVFVSNGTHW.[F]	HexNAc(6)Hex(4)Fuc(1)	0.000617743	0.000233088	0.000689249
1087	1102	[K].AHFPREGVFVSNGTHW.[F]	HexNAc(6)Hex(5)	0.00311622	0.00458732	0.00230313	0.00256574	0.00235812
1087	1103	[K].AHFPREGVFVSNGTHWF.[V]	HexNAc(6)Hex(5)		0.000667697	0.000503599		0.000272381
1087	1102	[K].AHFPREGVFVSNGTHW.[F]	HexNAc(6)Hex(5)Fuc(1)	0.000633109	0.00287128	0.00219531	0.00160762	0.00199294
1087	1103	[K].AHFPREGVFVSNGTHWF.[V]	HexNAc(6)Hex(5)Fuc(1)		0.000300009
1087	1102	[K].AHFPREGVFVSNGTHW.[F]	HexNAc(6)Hex(5)Fuc(1)NeuAc(1)	0.00319461	0.00156238	0.00173036	0.000759567	0.000975075
1087	1103	[K].AHFPREGVFVSNGTHWF.[V]	HexNAc(6)Hex(5)Fuc(1)NeuAc(1)	0.00051835	0.000730912
1087	1102	[K].AHFPREGVFVSNGTHW.[F]	HexNAc(6)Hex(6)	0.00301259	0.00520703	0.00274567	0.00281866	0.00218917
1087	1103	[K].AHFPREGVFVSNGTHWF.[V]	HexNAc(6)Hex(6)	0.000603762	0.00119699	0.000693251	0.000527884	0.000397732
1087	1102	[K].AHFPREGVFVSNGTHW.[F]	HexNAc(6)Hex(6)NeuAc(1)	0.0116877	0.00868691	0.010828	0.0075384	0.00966661
1087	1103	[K].AHFPREGVFVSNGTHWF.[V]	HexNAc(6)Hex(6)NeuAc(1)					0.00108143
1087	1102	[K].AHFPREGVFVSNGTHW.[F]	HexNAc(6)Hex(6)NeuAc(2)	0.00675522	0.00546903	0.00485132	0.00381641	0.00472541
1087	1103	[K].AHFPREGVFVSNGTHWF.[V]	HexNAc(6)Hex(6)NeuAc(2)	0.00285857	0.00192641	0.0011567	0.000510256	0.000353102
1087	1102	[K].AHFPREGVFVSNGTHW.[F]	HexNAc(6)Hex(6)Fuc(1)	0.0118142	0.0184952	0.0128519	0.016633	0.0179475
1087	1103	[K].AHFPREGVFVSNGTHWF.[V]	HexNAc(6)Hex(6)Fuc(1)	0.00113734	0.0029353	0.00192046	0.00199918	0.00182343
1087	1102	[K].AHFPREGVFVSNGTHW.[F]	HexNAc(6)Hex(6)Fuc(1)NeuAc(1)	0.00894431	0.00966281	0.00782744	0.0098111	0.00961744
1087	1102	[K].AHFPREGVFVSNGTHW.[F]	HexNAc(6)Hex(6)Fuc(1)NeuAc(2)	0.00299763	0.00237814	0.00309513
1087	1102	[K].AHFPREGVFVSNGTHW.[F]	HexNAc(6)Hex(7)	0.00876099	0.0105171	0.011031	0.011719	0.00568192
1087	1103	[K].AHFPREGVFVSNGTHWF.[V]	HexNAc(6)Hex(7)	0.0010306	0.00217295	0.0023013	0.00181007	0.00112645
1087	1102	[K].AHFPREGVFVSNGTHW.[F]	HexNAc(6)Hex(7)NeuAc(1)	0.050297	0.0452908	0.0511265	0.0418396	0.0324727
1087	1103	[K].AHFPREGVFVSNGTHWF.[V]	HexNAc(6)Hex(7)NeuAc(1)	0.00711935	0.00948959	0.00867765	0.0082715	0.00547351
1087	1102	[K].AHFPREGVFVSNGTHW.[F]	HexNAc(6)Hex(7)NeuAc(2)	0.0892117	0.0838826	0.0922131	0.0759758	0.0646292
1087	1103	[K].AHFPREGVFVSNGTHWF.[V]	HexNAc(6)Hex(7)NeuAc(2)	0.0139682	0.0144642	0.0150634	0.0140713	0.0115636
1087	1102	[K].AHFPREGVFVSNGTHW.[F]	HexNAc(6)Hex(7)NeuAc(3)	0.0216622	0.0134972	0.0121476	0.0183748	0.00941432
1087	1103	[K].AHFPREGVFVSNGTHWF.[V]	HexNAc(6)Hex(7)NeuAc(3)	0.00316384	0.00252168	0.00243978	0.00148141	0.0018879
1087	1102	[K].AHFPREGVFVSNGTHW.[F]	HexNAc(6)Hex(7)NeuAc(4)	0.00275748	0.00137083	0.0013831	0.0019793
1087	1102	[K].AHFPREGVFVSNGTHW.[F]	HexNAc(6)Hex(7)Fuc(1)	0.00499964	0.00315036	0.00537436	0.00319464	0.00206234
1087	1103	[K].AHFPREGVFVSNGTHWF.[V]	HexNAc(6)Hex(7)Fuc(1)	0.00275432	0.000612677	0.00182046	0.00123177	0.000682829
1087	1102	[K].AHFPREGVFVSNGTHW.[F]	HexNAc(6)Hex(7)Fuc(1)NeuAc(1)	0.0381948	0.0189524	0.0395521	0.015969	0.014606
1087	1103	[K].AHFPREGVFVSNGTHWF.[V]	HexNAc(6)Hex(7)Fuc(1)NeuAc(1)	0.0048828	0.00377124	0.00541611	0.00250162	0.0025019
1087	1102	[K].AHFPREGVFVSNGTHW.[F]	HexNAc(6)Hex(7)Fuc(1)NeuAc(2)	0.0374956	0.0222418	0.0421795	0.0190458	0.0167961
1087	1103	[K].AHFPREGVFVSNGTHWF.[V]	HexNAc(6)Hex(7)Fuc(1)NeuAc(2)	0.00319139	0.00234036	0.00518652	0.00170611	0.00207347
1087	1102	[K].AHFPREGVFVSNGTHW.[F]	HexNAc(6)Hex(7)Fuc(1)NeuAc(3)	0.0077459	0.00251761	0.00464091	0.00277099	0.00257016
1087	1103	[K].AHFPREGVFVSNGTHWF.[V]	HexNAc(6)Hex(7)Fuc(1)NeuAc(3)					0.000729106
1087	1102	[K].AHFPREGVFVSNGTHW.[F]	HexNAc(6)Hex(8)NeuAc(1)	0.0013016	0.000544756	0.000984562	0.000363316	0.000527706
1087	1102	[K].AHFPREGVFVSNGTHW.[F]	HexNAc(6)Hex(8)Fuc(1)NeuAc(1)	0.00156724	0.00140627	0.00146641	0.00184485	0.000434735
1087	1102	[K].AHFPREGVFVSNGTHW.[F]	HexNAc(7)Hex(3)Fuc(1)	0.000548147
1087	1102	[K].AHFPREGVFVSNGTHW.[F]	HexNAc(7)Hex(6)	0.00248756	0.0023345	0.00157169	0.000903202	0.00054401
1087	1103	[K].AHFPREGVFVSNGTHWF.[V]	HexNAc(7)Hex(6)	0.000271258	0.000342335	0.000200133
1087	1102	[K].AHFPREGVFVSNGTHW.[F]	HexNAc(7)Hex(6)Fuc(1)	0.00258487	0.00195742	0.00152868	0.000696731	0.000651071
1087	1102	[K].AHFPREGVFVSNGTHW.[F]	HexNAc(7)Hex(7)	0.00293695	0.003883	0.00157484	0.00155969	0.000716474
1087	1103	[K].AHFPREGVFVSNGTHWF.[V]	HexNAc(7)Hex(7)	0.00052534	0.000498475	0.000187851
1087	1102	[K].AHFPREGVFVSNGTHW.[F]	HexNAc(7)Hex(7)Fuc(1)	0.0136895	0.0113576	0.00946512	0.00733675	0.00686217
1087	1103	[K].AHFPREGVFVSNGTHWF.[V]	HexNAc(7)Hex(7)Fuc(1)		0.00101685	0.000200172	0.000212213
1087	1102	[K].AHFPREGVFVSNGTHW.[F]	HexNAc(7)Hex(7)Fuc(1)NeuAc(2)	0.00381693	0.00299786	0.00219318	0.00214093	0.00106196
1087	1102	[K].AHFPREGVFVSNGTHW.[F]	HexNAc(8)Hex(7)	0.000330828	0.00025923
1087	1102	[K].AHFPREGVFVSNGTHW.[F]	HexNAc(8)Hex(9)	0.00128469	0.000975851	0.000296373		0.00173473
1087	1102	[K].AHFPREGVFVSNGTHW.[F]	HexNAc(8)Hex(9)Fuc(1)			0.00192089
1087	1103	[K].AHFPREGVFVSNGTHWF.[V]	HexNAc(8)Hex(9)Fuc(1)	0.0012104	0.000478666		0.000631667	0.000405938
1087	1102	[K].AHFPREGVFVSNGTHW.[F]	unoccupied	0.00739895	0.0140979	0.0161196	0.0141531	0.0159212

## Sheet: N1074
Start	End	Annotated Sequence	Glycan Composition	%, D614G	%, Alpha	%, Beta	%, Gamma	%, Delta
1074	1086	[K].NFTTAPAICHDGK.[A]	HexNAc(2)Hex(4)Fuc(1)	0.00219746	0.00132269	0.00255132	0.00189229	0.00246841
1074	1086	[K].NFTTAPAICHDGK.[A]	HexNAc(2)Hex(5)	0.060267	0.025664	0.02802	0.0211112	0.0567655
1074	1086	[K].NFTTAPAICHDGK.[A]	HexNAc(2)Hex(5)Fuc(1)	0.000200785	0.000106933	0.000150236	0.000189956	0.00018956
1074	1086	[K].NFTTAPAICHDGK.[A]	HexNAc(2)Hex(6)	0.00605717	0.000560358	0.00477645	0.00591065	0.0121882
1074	1086	[K].NFTTAPAICHDGK.[A]	HexNAc(2)Hex(7)	0.00183272	0.00330154	0.00433316	0.00961271	0.00463743
1074	1086	[K].NFTTAPAICHDGK.[A]	HexNAc(2)Hex(8)	8.53978e-05		0.00120814	0.00312112
1074	1086	[K].NFTTAPAICHDGK.[A]	HexNAc(3)Hex(3)	0.00716382	0.00200587	0.00298911	0.00328226	0.00745308
1074	1086	[K].NFTTAPAICHDGK.[A]	HexNAc(3)Hex(3)Fuc(1)	0.0213758	0.00461047	0.00826631	0.0050787	0.00959741
1074	1086	[K].NFTTAPAICHDGK.[A]	HexNAc(3)Hex(4)	0.0097901	0.00266162	0.00528432	0.0108965	0.0154641
1074	1086	[K].NFTTAPAICHDGK.[A]	HexNAc(3)Hex(4)NeuAc(1)				0.000233334	0.00042068
1074	1086	[K].NFTTAPAICHDGK.[A]	HexNAc(3)Hex(4)Fuc(1)	0.0337319	0.017091	0.0298033	0.0243131	0.0303795
1074	1086	[K].NFTTAPAICHDGK.[A]	HexNAc(3)Hex(4)Fuc(1)NeuAc(1)	0.00164487	0.00204332	0.00349323	0.00192124	0.00277314
1074	1086	[K].NFTTAPAICHDGK.[A]	HexNAc(3)H(5)	0.0171454	0.0162031	0.0118915	0.0317666	0.0399633
1074	1086	[K].NFTTAPAICHDGK.[A]	HexNAc(3)H(5)NeuAc(1)	0.00127159	0.00214777	0.00193272	0.00645999	0.00736655
1074	1086	[K].NFTTAPAICHDGK.[A]	HexNAc(3)H(5)Fuc(1)	0.0807949	0.0388617	0.102931	0.0806169	0.12452
1074	1086	[K].NFTTAPAICHDGK.[A]	HexNAc(3)H(6)	0.0272125	0.00412657	0.0247911	0.0383228	0.0618151
1074	1086	[K].NFTTAPAICHDGK.[A]	HexNAc(3)H(6)NeuAc(1)	0.00318293	0.00383088	0.00433431	0.0129736	0.0152974
1074	1086	[K].NFTTAPAICHDGK.[A]	HexNAc(3)H(6)Fuc(1)	0.0551209	0.0333024	0.0471207	0.0271073	0.0440949
1074	1086	[K].NFTTAPAICHDGK.[A]	HexNAc(3)H(6)Fuc(1)NeuAc(1)	0.00911931	0.00675991	0.0101567	0.0105507	0.0136469
1074	1086	[K].NFTTAPAICHDGK.[A]	HexNAc(4)Hex(3)	0.00269958	0.000778129	0.00154278	0.00183384	0.00338127
1074	1086	[K].NFTTAPAICHDGK.[A]	HexNAc(4)Hex(3)Fuc(1)	0.0114137	0.00610975	0.00650052	0.00786118	0.00801043
1074	1086	[K].NFTTAPAICHDGK.[A]	HexNAc(4)Hex(4)	0.00272662	0.0016169	0.00284471	0.00285375	0.00546693
1074	1086	[K].NFTTAPAICHDGK.[A]	HexNAc(4)Hex(4)NeuAc(1)	0.000108941	0.00028719	0.000390321	0.000683116	0.00102108
1074	1086	[K].NFTTAPAICHDGK.[A]	HexNAc(4)Hex(4)Fuc(1)	0.0140731	0.013525	0.0201645	0.0142897	0.0203928
1074	1086	[K].NFTTAPAICHDGK.[A]	HexNAc(4)Hex(4)Fuc(1)NeuAc(1)	0.00295432	0.00502531	0.0047187	0.00343706	0.0042764
1074	1086	[K].NFTTAPAICHDGK.[A]	HexNAc(4)Hex(5)	0.00867717	0.00857991	0.0122948	0.0135589	0.0218861
1074	1086	[K].NFTTAPAICHDGK.[A]	HexNAc(4)Hex(5)NeuAc(1)	0.00339326	0.00428468	0.00464412	0.00727482	0.00835797
1074	1086	[K].NFTTAPAICHDGK.[A]	HexNAc(4)Hex(5)Fuc(1)	0.0890032	0.123633	0.105614	0.115671	0.109092
1074	1086	[K].NFTTAPAICHDGK.[A]	HexNAc(4)Hex(5)Fuc(1)NeuAc(1)	0.0396771	0.0641665	0.0474367	0.077771	0.0454649
1074	1086	[K].NFTTAPAICHDGK.[A]	HexNAc(4)Hex(5)Fuc(1)NeuAc(2)	0.00250605	0.0032893	0.00233024	0.00387765	0.00245085
1074	1086	[K].NFTTAPAICHDGK.[A]	HexNAc(4)Hex(6)	0.00540655	0.00336536	0.00501668	0.00484152	0.00630049
1074	1086	[K].NFTTAPAICHDGK.[A]	HexNAc(4)Hex(6)NeuAc(1)	0.0011418	0.00116579	0.00139356	0.00186712	0.00162137
1074	1086	[K].NFTTAPAICHDGK.[A]	HexNAc(4)Hex(6)Fuc(1)	0.00328236	0.00326977	0.00380649	0.00259184	0.00360404
1074	1086	[K].NFTTAPAICHDGK.[A]	HexNAc(4)Hex(6)Fuc(1)NeuAc(1)	0.00070797	0.00137233	0.00138401	0.00149656	0.00118143
1074	1086	[K].NFTTAPAICHDGK.[A]	HexNAc(5)Hex(3)	0.00147306	0.000850858	0.00086316	0.000999406	0.00211135
1074	1086	[K].NFTTAPAICHDGK.[A]	HexNAc(5)Hex(3)Fuc(1)	0.0134033	0.00924737	0.00801214	0.0064786	0.00730085
1074	1086	[K].NFTTAPAICHDGK.[A]	HexNAc(5)Hex(4)	0.00145577	0.0015294	0.00213781	0.00183151	0.00333482
1074	1086	[K].NFTTAPAICHDGK.[A]	HexNAc(5)Hex(4)NeuAc(1)		0.00018166	0.00017035	0.000170632	0.000238518
1074	1086	[K].NFTTAPAICHDGK.[A]	HexNAc(5)Hex(4)Fuc(1)	0.0239482	0.0250745	0.0212102	0.0133903	0.0234391
1074	1086	[K].NFTTAPAICHDGK.[A]	HexNAc(5)Hex(4)Fuc(1)NeuAc(1)	0.00142708	0.00126816	0.00140049	0.000923556	0.00133609
1074	1086	[K].NFTTAPAICHDGK.[A]	HexNAc(5)Hex(5)	0.0113199	0.0128408	0.0118061	0.0134342	0.0125546
1074	1086	[K].NFTTAPAICHDGK.[A]	HexNAc(5)Hex(5)NeuAc(1)	0.00471214	0.00597014	0.00486541	0.00708154	0.00494468
1074	1086	[K].NFTTAPAICHDGK.[A]	HexNAc(5)Hex(5)Fuc(1)	0.0254002	0.0310935	0.0325656	0.022035	0.0265799
1074	1086	[K].NFTTAPAICHDGK.[A]	HexNAc(5)Hex(5)Fuc(1)NeuAc(1)	0.00276805	0.00399006	0.00393661	0.00209247	0.00290839
1074	1086	[K].NFTTAPAICHDGK.[A]	HexNAc(5)Hex(5)Fuc(1)NeuAc(2)	0.00045255	0.000340128	0.000346338
1074	1086	[K].NFTTAPAICHDGK.[A]	HexNAc(5)Hex(6)	0.000609477	0.00495262	0.00414987	0.00784643	0.00942326
1074	1086	[K].NFTTAPAICHDGK.[A]	HexNAc(5)Hex(6)NeuAc(1)	0.000324987	0.00168084	0.00115357	0.00333054	0.00299484
1074	1086	[K].NFTTAPAICHDGK.[A]	HexNAc(5)Hex(6)NeuAc(2)	0.000940706	0.0011381	0.000646073	0.00117003	0.00082277
1074	1086	[K].NFTTAPAICHDGK.[A]	HexNAc(5)Hex(6)Fuc(1)	0.0960093	0.138779	0.130638	0.122689	0.0711399
1074	1086	[K].NFTTAPAICHDGK.[A]	HexNAc(5)Hex(6)Fuc(1)NeuAc(1)	0.0423131	0.0666746	0.0557935	0.0638781	0.0407824
1074	1086	[K].NFTTAPAICHDGK.[A]	HexNAc(5)Hex(6)Fuc(1)NeuAc(2)	0.0162004	0.0175154	0.0116057	0.0158542	0.0073116
1074	1086	[K].NFTTAPAICHDGK.[A]	HexNAc(5)Hex(6)Fuc(1)A3	0.000775345	0.00078759	0.000589988	0.000992285	0.000358913
1074	1086	[K].NFTTAPAICHDGK.[A]	HexNAc(5)Hex(7)	0.00108464	0.00165184	0.00187347	0.00190492	0.00106551
1074	1086	[K].NFTTAPAICHDGK.[A]	HexNAc(6)Hex(3)Fuc(1)	0.0034199	0.00272417	0.00225436	0.00150326	0.00071986
1074	1086	[K].NFTTAPAICHDGK.[A]	HexNAc(6)Hex(4)	0.00280218	0.00208025	0.00199277	0.00122793	0.00195652
1074	1086	[K].NFTTAPAICHDGK.[A]	HexNAc(6)Hex(4)Fuc(1)	0.00811864	0.0068846	0.00338719	0.00148718	0.000854622
1074	1086	[K].NFTTAPAICHDGK.[A]	HexNAc(6)Hex(5)	0.00129821	0.00165781	0.00182838	0.00131465	0.00178404
1074	1086	[K].NFTTAPAICHDGK.[A]	HexNAc(6)Hex(5)Fuc(1)	0.0161562	0.0152107	0.0116391	0.006768	0.00980794
1074	1086	[K].NFTTAPAICHDGK.[A]	HexNAc(6)Hex(5)Fuc(1)NeuAc(1)	0.00224631	0.00147644	0.00114251	0.000635385	0.000841627
1074	1086	[K].NFTTAPAICHDGK.[A]	HexNAc(6)Hex(5)Fuc(1)NeuAc(2)	0.000626492	0.000260352	0.000278446
1074	1086	[K].NFTTAPAICHDGK.[A]	HexNAc(6)Hex(6)	0.00926366	0.0139523	0.0128382	0.0120641	0.0092586
1074	1086	[K].NFTTAPAICHDGK.[A]	HexNAc(6)Hex(6)NeuAc(1)	0.00455524	0.00621665	0.00523066	0.00557548	0.00387462
1074	1086	[K].NFTTAPAICHDGK.[A]	HexNAc(6)Hex(6)NeuAc(2)	0.00191538	0.00154597	0.00100458	0.0013462	0.000558768
1074	1086	[K].NFTTAPAICHDGK.[A]	HexNAc(6)Hex(6)Fuc(1)	0.0139096	0.0127858	0.015037	0.00823723	0.00666404
1074	1086	[K].NFTTAPAICHDGK.[A]	HexNAc(6)Hex(6)Fuc(1)NeuAc(1)	0.00591388	0.006435	0.00389055	0.00255045	0.00177657
1074	1086	[K].NFTTAPAICHDGK.[A]	HexNAc(6)Hex(6)Fuc(1)NeuAc(2)	0.00138055	0.00132171	0.00104923	0.000306722	0.000338901
1074	1086	[K].NFTTAPAICHDGK.[A]	HexNAc(6)Hex(7)	0.000542389	0.0021582	0.000603649	0.0013181	0
1074	1086	[K].NFTTAPAICHDGK.[A]	HexNAc(6)Hex(7)NeuAc(1)	0.00814414	0.00747717	0.00472373	0.00401056	0.000596921
1074	1086	[K].NFTTAPAICHDGK.[A]	HexNAc(6)Hex(7)NeuAc(2)	0.00344981	0.00394109	0.00190576	0.00194227	0.000784028
1074	1086	[K].NFTTAPAICHDGK.[A]	HexNAc(6)Hex(7)Fuc(1)	0.04878	0.0523819	0.0500447	0.0409258	0.0160891
1074	1086	[K].NFTTAPAICHDGK.[A]	HexNAc(6)Hex(7)Fuc(1)NeuAc(1)	0.0419164	0.0701689	0.0354963	0.0343215	0.0162732
1074	1086	[K].NFTTAPAICHDGK.[A]	HexNAc(6)Hex(7)Fuc(1)NeuAc(2)	0.035728	0.0313327	0.0186546	0.0183836	0.00847758
1074	1086	[K].NFTTAPAICHDGK.[A]	HexNAc(6)Hex(7)Fuc(1)A3	0.00347839	0.00347186	0.00169301	0.00162304	0.000774284
1074	1086	[K].NFTTAPAICHDGK.[A]	HexNAc(6)Hex(8)NeuAc(1)	0.000480547	0.000871271	0.000365909	0.0003519	4.46093e-05
1074	1086	[K].NFTTAPAICHDGK.[A]	HexNAc(7)Hex(6)	0.00113812	0.0011203	0.00102408	0.000495311	0.000218521
1074	1086	[K].NFTTAPAICHDGK.[A]	HexNAc(7)Hex(6)Fuc(1)	0.00110536	0.00428863	0.00101919	0.000816984	0.000114213
1074	1086	[K].NFTTAPAICHDGK.[A]	HexNAc(7)Hex(7)	0.0033818	0.00543579	0.00314255	0.00205474
1074	1086	[K].NFTTAPAICHDGK.[A]	HexNAc(7)Hex(7)Fuc(1)	0.00544703	0.0101512	0.00451804	0.00215819	0.00197697
1074	1086	[K].NFTTAPAICHDGK.[A]	HexNAc(7)Hex(7)Fuc(1)NeuAc(2)	0.000552867	0.000340318	0.000170486	7.85369e-05	5.45208e-05
1074	1086	[K].NFTTAPAICHDGK.[A]	HexNAc(7)Hex(8)NeuAc(1)		0.000107908	5.33113e-05	0.000728617	0.000270951
1074	1086	[K].NFTTAPAICHDGK.[A]	HexNAc(7)Hex(8)Fuc(1)	0.000161328
1074	1086	[K].NFTTAPAICHDGK.[A]	HexNAc(8)Hex(6)	0.000118717	0.000110815	7.14143e-05
1074	1086	[K].NFTTAPAICHDGK.[A]	HexNAc(8)Hex(9)	0.000185057	0.000279432	0.000386513	0.000181332	0.000150455
1074	1086	[K].NFTTAPAICHDGK.[A]	HexNAc(8)Hex(9)Fuc(1)	0.000552266	0.000358052	0.000166622	0.000139173	6.948e-05
1074	1086	[K].NFTTAPAICHDGK.[A]	Unoccupied	0.00264704	0.00281796	0.00650639	0.00608121	0.00547205

## Sheet: N801
Start	End	Annotated Sequence	Glycan Composition	%, D614G	%, Alpha	%, Beta	%, Gamma	%, Delta
796	813	[K].DFGGFNFSQILPDPSKPS.[K]	HexNAc(2)Hex(4)			0.000116287	0.0003736	0.000595343
796	813	[K].DFGGFNFSQILPDPSKPS.[K]	HexNAc(2)Hex(5)	0.0264748	0.00808499	0.0182714	0.022842	0.0722657
796	814	[K].DFGGFNFSQILPDPSKPSK.[R]	HexNAc(2)Hex(5)	0.00814299	0.00286077	0.0012319	0.000979776
796	813	[K].DFGGFNFSQILPDPSKPS.[K]	HexNAc(2)Hex(6)	0.000979166		0.00114771	0.00181144	0.00707324
796	813	[K].DFGGFNFSQILPDPSKPS.[K]	HexNAc(2)Hex(7)	0.00225069	0.00139291	0.00277517	0.00455962	0.0136251
796	813	[K].DFGGFNFSQILPDPSKPS.[K]	HexNAc(2)Hex(8)	0.000238596		0.000748167	0.00161893	0.00695783
796	813	[K].DFGGFNFSQILPDPSKPS.[K]	HexNAc(2)Hex(9)					0.000801189
796	814	[K].DFGGFNFSQILPDPSKPSK.[R]	HexNAc(2)Hex(9)	0.00242469	0.00329231	0.00293769	0.0023449	0.00245999
796	813	[K].DFGGFNFSQILPDPSKPS.[K]	HexNAc(3)Hex(3)	0.00306169	0.00115053	0.00294264	0.004652	0.0075784
796	813	[K].DFGGFNFSQILPDPSKPS.[K]	HexNAc(3)Hex(3)Fuc(1)	0.0065805	0.00138181	0.00290967	0.00214401	0.00422397
796	814	[K].DFGGFNFSQILPDPSKPSK.[R]	HexNAc(3)Hex(3)Fuc(1)	0.00207675	0.000480137
796	813	[K].DFGGFNFSQILPDPSKPS.[K]	HexNAc(3)Hex(4)	0.0010536	0.000652363	0.00139052	0.00378559	0.00410071
796	813	[K].DFGGFNFSQILPDPSKPS.[K]	HexNAc(3)Hex(4)NeuAc(1)	6.26928e-05		0.000154069	0.000233817	0.00033242
796	813	[K].DFGGFNFSQILPDPSKPS.[K]	HexNAc(3)Hex(4)Fuc(1)	0.00378868	0.00227095	0.00319395	0.00470348	0.00483393
796	814	[K].DFGGFNFSQILPDPSKPSK.[R]	HexNAc(3)Hex(4)Fuc(1)	0.00128491	0.00223499		0.000217438	0.00096199
796	813	[K].DFGGFNFSQILPDPSKPS.[K]	HexNAc(3)Hex(4)Fuc(1)NeuAc(1)	0.000403411	0.000469941	0.000562394	0.000635292	0.000761917
796	814	[K].DFGGFNFSQILPDPSKPSK.[R]	HexNAc(3)Hex(4)Fuc(1)NeuAc(1)	0.000241964		0.000354937	0.000155815
796	813	[K].DFGGFNFSQILPDPSKPS.[K]	HexNAc(3)Hex(5)	0.00283297	0.00144291	0.00263962	0.00665578	0.0111199
796	814	[K].DFGGFNFSQILPDPSKPSK.[R]	HexNAc(3)Hex(5)				0.000577468	0.000396935
796	813	[K].DFGGFNFSQILPDPSKPS.[K]	HexNAc(3)Hex(5)NeuAc(1)	0.00152926	0.00104796	0.00275688	0.00301129	0.00644185
796	813	[K].DFGGFNFSQILPDPSKPS.[K]	HexNAc(3)Hex(5)Fuc(1)	0.00630742	0.00257017	0.00426016	0.00679188	0.00741747
796	814	[K].DFGGFNFSQILPDPSKPSK.[R]	HexNAc(3)Hex(5)Fuc(1)	0.00327758	0.000873907
796	813	[K].DFGGFNFSQILPDPSKPS.[K]	HexNAc(3)Hex(6)	0.00494249	0.0027212	0.00567484	0.00828789	0.0165844
796	814	[K].DFGGFNFSQILPDPSKPSK.[R]	HexNAc(3)Hex(6)	0.00179968	0.000984802
796	813	[K].DFGGFNFSQILPDPSKPS.[K]	HexNAc(3)Hex(6)NeuAc(1)	0.00287996	0.00172579	0.00383327	0.00571472	0.0138464
796	814	[K].DFGGFNFSQILPDPSKPSK.[R]	HexNAc(3)Hex(6)NeuAc(1)	0.00106806	0.0002482
796	813	[K].DFGGFNFSQILPDPSKPS.[K]	HexNAc(3)Hex(6)Fuc(1)	0.00381756	0.00113975	0.00242847	0.00389441	0.00485784
796	814	[K].DFGGFNFSQILPDPSKPSK.[R]	HexNAc(3)Hex(6)Fuc(1)		0.000850208
796	813	[K].DFGGFNFSQILPDPSKPS.[K]	HexNAc(3)Hex(6)Fuc(1)NeuAc(1)	0.00283359	0.00116817	0.00251354	0.00323898	0.00481596
796	814	[K].DFGGFNFSQILPDPSKPSK.[R]	HexNAc(3)Hex(6)Fuc(1)NeuAc(1)	0.000781746
796	813	[K].DFGGFNFSQILPDPSKPS.[K]	HexNAc(4)Hex(3)	0.00192863	0.000635262	0.00152171	0.00289593	0.0036259
796	813	[K].DFGGFNFSQILPDPSKPS.[K]	HexNAc(4)Hex(3)Fuc(1)	0.0134561	0.00509777	0.00949407	0.0110981	0.0119491
796	814	[K].DFGGFNFSQILPDPSKPSK.[R]	HexNAc(4)Hex(3)Fuc(1)	0.00527138	0.00186627	0.000914715
796	813	[K].DFGGFNFSQILPDPSKPS.[K]	HexNAc(4)Hex(4)	0.00210937	0.00114082	0.00166509	0.00319863	0.00418696
796	813	[K].DFGGFNFSQILPDPSKPS.[K]	HexNAc(4)Hex(4)NeuAc(1)	0.00202863	0.00119785	0.00149187	0.00230348	0.00363489
796	813	[K].DFGGFNFSQILPDPSKPS.[K]	HexNAc(4)Hex(4)Fuc(1)	0.010511	0.00692389	0.00988837	0.0107279	0.0135387
796	814	[K].DFGGFNFSQILPDPSKPSK.[R]	HexNAc(4)Hex(4)Fuc(1)	0.00523777	0.00289256	0.00164838	0.000540356
796	813	[K].DFGGFNFSQILPDPSKPS.[K]	HexNAc(4)Hex(4)Fuc(1)NeuAc(1)	0.00754841	0.0045832	0.00771185	0.00608977	0.00967415
796	814	[K].DFGGFNFSQILPDPSKPSK.[R]	HexNAc(4)Hex(4)Fuc(1)NeuAc(1)	0.00253087	0.00126068	0.000977387
796	813	[K].DFGGFNFSQILPDPSKPS.[K]	HexNAc(4)Hex(5)	0.00338073	0.00424774	0.00724773	0.0169051	0.0188042
796	814	[K].DFGGFNFSQILPDPSKPSK.[R]	HexNAc(4)Hex(5)	0.00150866	0.00174768	0.000997378	0.000823318	0.00574641
796	813	[K].DFGGFNFSQILPDPSKPS.[K]	HexNAc(4)Hex(5)NeuAc(1)	0.00901215	0.0100597	0.0185832	0.0319202	0.0316033
796	814	[K].DFGGFNFSQILPDPSKPSK.[R]	HexNAc(4)Hex(5)NeuAc(1)	0.00137542	0.00322135	0.00181314	0.000888547	0
796	813	[K].DFGGFNFSQILPDPSKPS.[K]	HexNAc(4)Hex(5)NeuAc(2)	0.00190537	0.00260386	0.00217759	0.00379695	0.00233838
796	814	[K].DFGGFNFSQILPDPSKPSK.[R]	HexNAc(4)Hex(5)NeuAc(2)		0.00106886
796	813	[K].DFGGFNFSQILPDPSKPS.[K]	HexNAc(4)Hex(5)Fuc(1)	0.0588002	0.0483013	0.0584627	0.0778201	0.0599903
796	814	[K].DFGGFNFSQILPDPSKPSK.[R]	HexNAc(4)Hex(5)Fuc(1)	0.0204531	0.0229933	0.0123242	0.00744922
796	813	[K].DFGGFNFSQILPDPSKPS.[K]	HexNAc(4)Hex(5)Fuc(1)NeuAc(1)	0.201166	0.284287	0.33999	0.358261	0.339207
796	814	[K].DFGGFNFSQILPDPSKPSK.[R]	HexNAc(4)Hex(5)Fuc(1)NeuAc(1)	0.0774624	0.0835351	0.0478385	0.0160085
796	813	[K].DFGGFNFSQILPDPSKPS.[K]	HexNAc(4)Hex(5)Fuc(1)NeuAc(2)	0.00398814	0.00782434	0.00756543	0.00726541	0.00674886
796	814	[K].DFGGFNFSQILPDPSKPSK.[R]	HexNAc(4)Hex(5)Fuc(1)NeuAc(2)	0.00301543	0.00367301	0.00200548	0.00065437
796	813	[K].DFGGFNFSQILPDPSKPS.[K]	HexNAc(4)Hex(6)	0.000585483	0.000210532	0.000434797		0.000720391
796	813	[K].DFGGFNFSQILPDPSKPS.[K]	HexNAc(4)Hex(6)NeuAc(1)	0.000681023	0.000277892	0.000484873	0.000383644	0.000757805
796	813	[K].DFGGFNFSQILPDPSKPS.[K]	HexNAc(4)Hex(6)Fuc(1)NeuAc(1)					0.000128752
796	813	[K].DFGGFNFSQILPDPSKPS.[K]	HexNAc(5)Hex(3)	0.00323161	0.000775182	0.00188892	0.00158154	0.00222243
796	814	[K].DFGGFNFSQILPDPSKPSK.[R]	HexNAc(5)Hex(3)	0.0006828	0.000386771
796	813	[K].DFGGFNFSQILPDPSKPS.[K]	HexNAc(5)Hex(3)Fuc(1)	0.0266027	0.0108635	0.0147473	0.010571	0.0105634
796	814	[K].DFGGFNFSQILPDPSKPSK.[R]	HexNAc(5)Hex(3)Fuc(1)	0.0228985	0.0139285	0.0117281	0.0105723	0.0110321
796	813	[K].DFGGFNFSQILPDPSKPS.[K]	HexNAc(5)Hex(4)	0.0041474	0.0024177	0.00436651	0.00616363	0.00652067
796	814	[K].DFGGFNFSQILPDPSKPSK.[R]	HexNAc(5)Hex(4)	0.00203691	0.00110852
796	814	[K].DFGGFNFSQILPDPSKPSK.[R]	HexNAc(5)Hex(4)			0.000183129
796	813	[K].DFGGFNFSQILPDPSKPS.[K]	HexNAc(5)Hex(4)NeuAc(1)	0.0145233	0.00802195	0.00558907	0.00634528	0.00669957
796	814	[K].DFGGFNFSQILPDPSKPSK.[R]	HexNAc(5)Hex(4)NeuAc(1)	0.00428383	0.00500707	0.00278625	0.00235927	0.00327319
796	813	[K].DFGGFNFSQILPDPSKPS.[K]	HexNAc(5)Hex(4)NeuAc(2)	0.000634946	0.00076424	0.00039962	7.71476e-05
796	813	[K].DFGGFNFSQILPDPSKPS.[K]	HexNAc(5)Hex(4)Fuc(1)	0.0753756	0.0574849	0.0549501	0.0513436	0.0544115
796	814	[K].DFGGFNFSQILPDPSKPSK.[R]	HexNAc(5)Hex(4)Fuc(1)	0.0291705	0.0289312	0.0118734	0.00339996	0.0106797
796	813	[K].DFGGFNFSQILPDPSKPS.[K]	HexNAc(5)Hex(4)Fuc(1)NeuAc(1)	0.00684366	0.00993757	0.00370916	0.00400606	0.00360689
796	814	[K].DFGGFNFSQILPDPSKPSK.[R]	HexNAc(5)Hex(4)Fuc(1)NeuAc(1)	0.00419083	0.00383134	0.000884322
796	814	[K].DFGGFNFSQILPDPSKPSK.[R]	HexNAc(5)Hex(4)Fuc(1)NeuAc(2)	0.000179721	0.000182171
796	813	[K].DFGGFNFSQILPDPSKPS.[K]	HexNAc(5)Hex(5)	0.0105872	0.0112899	0.0149979	0.0179959	0.0170779
796	814	[K].DFGGFNFSQILPDPSKPSK.[R]	HexNAc(5)Hex(5)	0.00711312	0.00644596	0.00318065	0.000509314
796	813	[K].DFGGFNFSQILPDPSKPS.[K]	HexNAc(5)Hex(5)NeuAc(1)	0.0474298	0.0519203	0.101114	0.117774	0.0503225
796	814	[K].DFGGFNFSQILPDPSKPSK.[R]	HexNAc(5)Hex(5)NeuAc(1)	0.0344049	0.0297908	0.015653	0.0023364
796	813	[K].DFGGFNFSQILPDPSKPS.[K]	HexNAc(5)Hex(5)NeuAc(2)	0.000197356	0.000485171	0.000597552	0.00117277	0.00165043
796	814	[K].DFGGFNFSQILPDPSKPSK.[R]	HexNAc(5)Hex(5)NeuAc(2)	0.000776805	0.000917906	0.000563096
796	813	[K].DFGGFNFSQILPDPSKPS.[K]	HexNAc(5)Hex(5)Fuc(1)	0.0577942	0.0714247	0.0690108	0.0626921	0.0585067
796	814	[K].DFGGFNFSQILPDPSKPSK.[R]	HexNAc(5)Hex(5)Fuc(1)	0.0267401	0.0484859	0.0132043	0.00808499	0.0186073
796	813	[K].DFGGFNFSQILPDPSKPS.[K]	HexNAc(5)Hex(5)Fuc(1)NeuAc(1)	0.0118968	0.0171491	0.0161355	0.01183	0.0106041
796	814	[K].DFGGFNFSQILPDPSKPSK.[R]	HexNAc(5)Hex(5)Fuc(1)NeuAc(1)	0.00341917	0.00378453	0.00232109
796	813	[K].DFGGFNFSQILPDPSKPS.[K]	HexNAc(5)Hex(5)Fuc(1)NeuAc(2)					0.000199843
796	813	[K].DFGGFNFSQILPDPSKPS.[K]	HexNAc(5)Hex(6)Fuc(1)	0.00336204	0.00324433	0.00417555	0.00326069	0.001762
796	814	[K].DFGGFNFSQILPDPSKPSK.[R]	HexNAc(5)Hex(6)Fuc(1)	0.00043534	0.00107769
796	813	[K].DFGGFNFSQILPDPSKPS.[K]	HexNAc(5)Hex(6)Fuc(1)NeuAc(1)	0.00273093	0.00530479	0.00462264	0.00308421	0.00237606
796	814	[K].DFGGFNFSQILPDPSKPSK.[R]	HexNAc(5)Hex(6)Fuc(1)NeuAc(1)	0.00138655	0.00212512	0.000689927
796	813	[K].DFGGFNFSQILPDPSKPS.[K]	HexNAc(5)Hex(6)Fuc(1)NeuAc(2)	0.000371902	0.0014653	0.000943409	0.000313525	0.000230901
796	814	[K].DFGGFNFSQILPDPSKPSK.[R]	HexNAc(5)Hex(6)Fuc(1)NeuAc(2)	0.000306616	0.000802432	0.000225066
796	813	[K].DFGGFNFSQILPDPSKPS.[K]	HexNAc(6)Hex(3)	0.00587993	0.00181858	0.00165451	0.000463234	0.000824224
796	814	[K].DFGGFNFSQILPDPSKPSK.[R]	HexNAc(6)Hex(3)	0.00287062	0.00107094
796	813	[K].DFGGFNFSQILPDPSKPS.[K]	HexNAc(6)Hex(4)	0.0133277	0.0101223	0.00829302	0.00711308	0.00749743
796	814	[K].DFGGFNFSQILPDPSKPSK.[R]	HexNAc(6)Hex(4)	0.0102963	0.00708634	0.00174635
796	813	[K].DFGGFNFSQILPDPSKPS.[K]	HexNAc(6)Hex(4)NeuAc(1)	0.000977796	0.00111969	0.000462489	0.000469733	0.000303606
796	813	[K].DFGGFNFSQILPDPSKPS.[K]	HexNAc(6)Hex(4)Fuc(1)	0.00210358	0.00129414	0.000250896
796	814	[K].DFGGFNFSQILPDPSKPSK.[R]	HexNAc(6)Hex(4)Fuc(1)	0.00121663	0.000461294
796	813	[K].DFGGFNFSQILPDPSKPS.[K]	HexNAc(6)Hex(5)	0.014577	0.0149007	0.0126881	0.0108175	0.0104141
796	814	[K].DFGGFNFSQILPDPSKPSK.[R]	HexNAc(6)Hex(5)	0.00685555	0.00688586	0.00557668
796	813	[K].DFGGFNFSQILPDPSKPS.[K]	HexNAc(6)Hex(5)Fuc(1)	0.00853587	0.00885397	0.00655533	0.00468421	0.00480978
796	814	[K].DFGGFNFSQILPDPSKPSK.[R]	HexNAc(6)Hex(5)Fuc(1)	0.00250317	0.00316752
796	813	[K].DFGGFNFSQILPDPSKPS.[K]	HexNAc(6)Hex(6)NeuAc(1)	0.000312751	0.00158681	0.000747899	0.000233737	0.000330568
796	813	[K].DFGGFNFSQILPDPSKPS.[K]	HexNAc(6)Hex(6)NeuAc(2)			0.000266076	3.82107e-05
796	813	[K].DFGGFNFSQILPDPSKPS.[K]	HexNAc(6)Hex(6)Fuc(1)	0.00117315	0.00164937	0.00182989	0.00225973
796	813	[K].DFGGFNFSQILPDPSKPS.[K]	HexNAc(6)Hex(6)Fuc(1)NeuAc(1)	0.000522748	0.00124206	0.000923323		0.000341031
796	814	[K].DFGGFNFSQILPDPSKPSK.[R]	HexNAc(6)Hex(6)Fuc(1)NeuAc(1)		0.000465761
796	813	[K].DFGGFNFSQILPDPSKPS.[K]	HexNAc(6)Hex(6)Fuc(1)NeuAc(2)		0.000225513	0.000181664
796	813	[K].DFGGFNFSQILPDPSKPS.[K]	Unoccupied			0.000202382	0.000186954	0.000424624

## Sheet: N717
Start	End	Annotated Sequence	Glycan Composition	%, D614G	%, Alpha	%, Beta	%, Gamma
717	721	[T].NFTIS.[V]	HexNAc(2)Hex(4)	0.0104717	0.00467166	0.00544436	0.00612844
717	721	[T].NFTIS.[V]	HexNAc(2)Hex(5)	0.130569	0.0613595	0.0674707	0.0903083
717	721	[T].NFTIS.[V]	HexNAc(2)Hex(6)	0.0339412	0.00548236	0.02342	0.0171545
717	721	[T].NFTIS.[V]	HexNAc(2)Hex(7)	0.0718076	0.0221937	0.053336	0.0512624
717	721	[T].NFTIS.[V]	HexNAc(2)Hex(8)	0.00126778	0.00232154		0.00601885
717	721	[T].NFTIS.[V]	HexNAc(3)Hex(3)		0.00203011		0.00289088
717	721	[T].NFTIS.[V]	HexNAc(3)Hex(3)Fuc(1)	0.00453004	0.0045547	0.00423678	0.00404617
717	721	[T].NFTIS.[V]	HexNAc(3)Hex(4)	0.00929402	0.00460056	0.00773386	0.0131581
717	721	[T].NFTIS.[V]	HexNAc(3)Hex(4)Fuc(1)	0.0246443	0.0185912	0.0274397	0.0236016
717	721	[T].NFTIS.[V]	HexNAc(3)Hex(4)Fuc(1)NeuAc(1)	0.0114664	0.0163753	0.0159067	0.0113671
717	721	[T].NFTIS.[V]	HexNAc(3)Hex(5)	0.0371818	0.0116828	0.0292319	0.053922
717	721	[T].NFTIS.[V]	HexNAc(3)Hex(5)NeuAc(1)	0.0164691	0.00418418	0.0152765	0.0220786
717	721	[T].NFTIS.[V]	HexNAc(3)Hex(5)Fuc(1)	0.104934	0.0422202	0.114155	0.133694
717	721	[T].NFTIS.[V]	HexNAc(3)Hex(6)	0.113109	0.0384283	0.101572	0.13919
717	721	[T].NFTIS.[V]	HexNAc(3)Hex(6)NeuAc(1)	0.0667286	0.0205465	0.0485477	0.0702738
717	721	[T].NFTIS.[V]	HexNAc(3)Hex(6)Fuc(1)	0.0659548	0.0259093	0.0539759	0.0716144
717	721	[T].NFTIS.[V]	HexNAc(3)Hex(6)Fuc(1)NeuAc(1)	0.0537219	0.0237494	0.0436649	0.0431599
717	721	[T].NFTIS.[V]	HexNAc(4)Hex(3)Fuc(1)	0.00454584	0.00709005	0.00529883	0.00362169
717	721	[T].NFTIS.[V]	HexNAc(4)Hex(4)Fuc(1)	0.0184687	0.0315655	0.0269185	0.0168762
717	721	[T].NFTIS.[V]	HexNAc(4)Hex(4)Fuc(1)NeuAc(1)	0.00476236	0.0206855	0.010677	0.00461963
717	721	[T].NFTIS.[V]	HexNAc(4)Hex(5)	0.0131659	0.00314537	0.0313783	0.0155606
717	721	[T].NFTIS.[V]	HexNAc(4)Hex(5)NeuAc(1)	0.00191695	0.00684932	0.00534988	0.00996224
717	721	[T].NFTIS.[V]	HexNAc(4)Hex(5)Fuc(1)	0.0460144	0.085907	0.0625435	0.0567908
717	721	[T].NFTIS.[V]	HexNAc(4)Hex(5)Fuc(1)NeuAc(1)	0.0506462	0.136384	0.0829929	0.0543518
717	721	[T].NFTIS.[V]	HexNAc(4)Hex(5)Fuc(1)NeuAc(2)	0.000687236	0.00237362	0.00142404	0.000983658
717	721	[T].NFTIS.[V]	HexNAc(5)Hex(3)Fuc(1)	0.0189573	0.0321207	0.0214548	0.0105615
717	721	[T].NFTIS.[V]	HexNAc(5)Hex(4)Fuc(1)	0.0307875	0.0706057	0.0414793	0.0185071
717	721	[T].NFTIS.[V]	HexNAc(5)Hex(5)Fuc(1)	0.0132601	0.0526744	0.0178785	0.0108643
717	721	[T].NFTIS.[V]	HexNAc(5)Hex(5)Fuc(1)NeuAc(1)	0.0014084	0.0120843	0.00559983	0.00545891
717	721	[T].NFTIS.[V]	HexNAc(5)Hex(6)	0.00135385	0	0.00295298	0.00309248
717	721	[T].NFTIS.[V]	HexNAc(5)Hex(6)NeuAc(1)	0.00102967	0.00179354	0.00227147	0.00233912
717	721	[T].NFTIS.[V]	HexNAc(5)Hex(6)Fuc(1)	0.0121827	0.0687794	0.0274668	0.0138488
717	721	[T].NFTIS.[V]	HexNAc(5)Hex(6)Fuc(1)NeuAc(1)	0.012403	0.0901385	0.0248228	0.00846876
717	721	[T].NFTIS.[V]	HexNAc(5)Hex(6)Fuc(1)NeuAc(2)	0.00154069	0.00770605	0.00288546
717	721	[T].NFTIS.[V]	HexNAc(6)Hex(4)Fuc(1)	0.00178498	0.00641725	0.00193394	0.00111362
717	721	[T].NFTIS.[V]	HexNAc(6)Hex(5)Fuc(1)	0.0022216	0.0200576	0.0020783	0.00111386
717	721	[T].NFTIS.[V]	HexNAc(6)Hex(6)Fuc(1)		0.0108196	0.0029767	0.000981295
717	721	[T].NFTIS.[V]	HexNAc(6)Hex(6)Fuc(1)NeuAc(1)	0.000832391	0.00250169	0.000816035
717	721	[T].NFTIS.[V]	HexNAc(6)Hex(7)Fuc(1)	0.00175625	0.00575348	0.00244191
717	721	[T].NFTIS.[V]	HexNAc(6)Hex(7)Fuc(1)NeuAc(1)	0.00291757	0.00953764	0.00332301	0.00101493
717	721	[T].NFTIS.[V]	HexNAc(6)Hex(7)Fuc(1)NeuAc(2)	0.000909379	0.00610788	0.00152059

## Sheet: N709
Start	End	Annotated Sequence	Glycan Composition	%, D614G	%, Alpha	%, Beta	%, Gamma	%, Delta
707	716	[A].YSNNSIAIPI.[N]	HexNAc(2)Hex(4)		0.00463223
707	716	[A].YSNNSIAIPI.[N]	HexNAc(2)Hex(5)		0.0598155
707	716	[A].YSNNSIAIPT.[N]	HexNAc(2)Hex(5)	0.0425563		0.0178178	0.03425	0.0356358
707	716	[A].YSNNSIAIPI.[N]	HexNAc(2)Hex(6)		0.00458662
707	716	[A].YSNNSIAIPT.[N]	HexNAc(2)Hex(6)	0.00213429			0.00158499	0.0123027
707	716	[A].YSNNSIAIPI.[N]	HexNAc(2)Hex(7)		0.00382787
707	716	[A].YSNNSIAIPT.[N]	HexNAc(2)Hex(7)	0.002025		0.000825685	0.00121867	0.0120505
707	716	[A].YSNNSIAIPI.[N]	HexNAc(3)Hex(3)		0.000861148
707	716	[A].YSNNSIAIPI.[N]	HexNAc(3)Hex(3)Fuc(1)		0.00455791
707	716	[A].YSNNSIAIPT.[N]	HexNAc(3)Hex(3)Fuc(1)	0.0171355		0.00523542	0.00532804	0.00675395
707	716	[A].YSNNSIAIPI.[N]	HexNAc(3)Hex(4)Fuc(1)		0.0117515
707	716	[A].YSNNSIAIPT.[N]	HexNAc(3)Hex(4)Fuc(1)	0.0292103			0.0124119
707	716	[A].YSNNSIAIPI.[N]	HexNAc(3)Hex(4)Fuc(1)NeuAc(1)		0.00344734
707	716	[A].YSNNSIAIPT.[N]	HexNAc(3)Hex(4)Fuc(1)NeuAc(1)	0.00590386		0.00534028	0.00767437	0.00633841
707	716	[A].YSNNSIAIPI.[N]	HexNAc(3)Hex(5)		0.00621117
707	716	[A].YSNNSIAIPT.[N]	HexNAc(3)Hex(5)	0.00205479		0.00142027	0.00410674	0.00450228
707	716	[A].YSNNSIAIPI.[N]	HexNAc(3)Hex(5)NeuAc(1)		0.00109386
707	716	[A].YSNNSIAIPI.[N]	HexNAc(3)Hex(5)Fuc(1)		0.0568381
707	716	[A].YSNNSIAIPT.[N]	HexNAc(3)Hex(5)Fuc(1)	0.0536016		0.0266746	0.0594821	0.0416388
707	716	[A].YSNNSIAIPI.[N]	HexNAc(3)Hex(6)		0.0130439
707	716	[A].YSNNSIAIPT.[N]	HexNAc(3)Hex(6)	0.00727626		0.00389332	0.00861691	0.00573624
707	716	[A].YSNNSIAIPI.[N]	HexNAc(3)Hex(6)NeuAc(1)		0.00387015
707	716	[A].YSNNSIAIPI.[N]	HexNAc(3)Hex(6)Fuc(1)		0.0294623
707	716	[A].YSNNSIAIPT.[N]	HexNAc(3)Hex(6)Fuc(1)	0.0282413		0.0192505	0.0420464	0.0361613
707	716	[A].YSNNSIAIPI.[N]	HexNAc(3)Hex(6)Fuc(1)NeuAc(1)		0.0146357
707	716	[A].YSNNSIAIPT.[N]	HexNAc(3)Hex(6)Fuc(1)NeuAc(1)	0.0311362		0.0196802	0.0279613	0.0236343
707	716	[A].YSNNSIAIPT.[N]	HexNAc(4)Hex(3)Fuc(1)	0.00892202		0.00390291	0.00338663	0.00341737
707	716	[A].YSNNSIAIPI.[N]	HexNAc(4)Hex(4)Fuc(1)		0.00663347
707	716	[A].YSNNSIAIPT.[N]	HexNAc(4)Hex(4)Fuc(1)	0.00867855		0.00728832	0.00561025	0.00701285
707	716	[A].YSNNSIAIPT.[N]	HexNAc(4)Hex(4)Fuc(1)NeuAc(1)	0.00265953				0.00408937
707	716	[A].YSNNSIAIPT.[N]	HexNAc(4)Hex(5)	0.00859982		0.00370252	0.00655442	0.00440433
707	716	[A].YSNNSIAIPT.[N]	HexNAc(4)Hex(5)NeuAc(1)	0.00615477				0.00464765
707	716	[A].YSNNSIAIPI.[N]	HexNAc(4)Hex(5)Fuc(1)		0.0921036
707	716	[A].YSNNSIAIPT.[N]	HexNAc(4)Hex(5)Fuc(1)	0.059259		0.0918578	0.113961	0.0806735
707	716	[A].YSNNSIAIPI.[N]	HexNAc(4)Hex(5)Fuc(1)NeuAc(1)		0.09844
707	716	[A].YSNNSIAIPT.[N]	HexNAc(4)Hex(5)Fuc(1)NeuAc(1)	0.0843285		0.100036	0.13856	0.148812
707	716	[A].YSNNSIAIPI.[N]	HexNAc(4)Hex(5)Fuc(1)NeuAc(2)		0.012156
707	716	[A].YSNNSIAIPT.[N]	HexNAc(4)Hex(5)Fuc(1)NeuAc(2)	0.0129949		0.0114676	0.0259078	0.0155236
707	716	[A].YSNNSIAIPI.[N]	HexNAc(4)Hex(6)Fuc(1)		0.00208743
707	716	[A].YSNNSIAIPT.[N]	HexNAc(4)Hex(6)Fuc(1)	0.00234879		0.00157398	0.00249951	0.00161216
707	716	[A].YSNNSIAIPI.[N]	HexNAc(4)Hex(6)Fuc(1)NeuAc(1)		0.00130513
707	716	[A].YSNNSIAIPT.[N]	HexNAc(4)Hex(6)Fuc(1)NeuAc(1)	0.00186047		0.00154132
707	716	[A].YSNNSIAIPI.[N]	HexNAc(5)Hex(3)Fuc(1)		0.00466777
707	716	[A].YSNNSIAIPT.[N]	HexNAc(5)Hex(3)Fuc(1)	0.00755121		0.0031611	0.00406926	0.00330082
707	716	[A].YSNNSIAIPI.[N]	HexNAc(5)Hex(4)Fuc(1)		0.00774203
707	716	[A].YSNNSIAIPT.[N]	HexNAc(5)Hex(4)Fuc(1)	0.0120557		0.0128167	0.00581728	0.0112927
707	716	[A].YSNNSIAIPT.[N]	HexNAc(5)Hex(4)Fuc(1)NeuAc(1)	0.00242248
707	716	[A].YSNNSIAIPT.[N]	HexNAc(5)Hex(5)NeuAc(1)	0.0131946		0.0138656	0.0155999	0.0184761
707	716	[A].YSNNSIAIPT.[N]	HexNAc(5)Hex(5)NeuAc(2)	0.0021805			0.00247502
707	716	[A].YSNNSIAIPI.[N]	HexNAc(5)Hex(5)Fuc(1)		0.0229984
707	716	[A].YSNNSIAIPT.[N]	HexNAc(5)Hex(5)Fuc(1)	0.0152678		0.0257209	0.0228979	0.0242703
707	716	[A].YSNNSIAIPI.[N]	HexNAc(5)Hex(5)Fuc(1)NeuAc(1)		0.00241937
707	716	[A].YSNNSIAIPT.[N]	HexNAc(5)Hex(5)Fuc(1)NeuAc(1)	0.00558602		0.00425892	0.00212046	0.00565485
707	716	[A].YSNNSIAIPI.[N]	HexNAc(5)Hex(6)		0.00143616
707	716	[A].YSNNSIAIPT.[N]	HexNAc(5)Hex(6)	0.00219229		0.00151826	0.00132593	0.00428899
707	716	[A].YSNNSIAIPT.[N]	HexNAc(5)Hex(6)NeuAc(1)					0.00599453
707	716	[A].YSNNSIAIPT.[N]	HexNAc(5)Hex(6)NeuAc(2)	0.000877709		0.00172991		0.00248996
707	716	[A].YSNNSIAIPI.[N]	HexNAc(5)Hex(6)Fuc(1)		0.119242
707	716	[A].YSNNSIAIPT.[N]	HexNAc(5)Hex(6)Fuc(1)	0.0574809		0.0894591	0.0779746	0.0840944
707	716	[A].YSNNSIAIPI.[N]	HexNAc(5)Hex(6)Fuc(1)NeuAc(1)		0.0971742
707	716	[A].YSNNSIAIPT.[N]	HexNAc(5)Hex(6)Fuc(1)NeuAc(1)	0.0666962		0.0957181	0.099918	0.117177
707	716	[A].YSNNSIAIPI.[N]	HexNAc(5)Hex(6)Fuc(1)NeuAc(2)		0.0338601
707	716	[A].YSNNSIAIPT.[N]	HexNAc(5)Hex(6)Fuc(1)NeuAc(2)	0.0322998		0.0313276	0.0369343	0.0395507
707	716	[A].YSNNSIAIPT.[N]	HexNAc(5)Hex(6)Fuc(1)NeuAc(3)	0.0124361		0.0178571	0.0120465	0.0223929
707	716	[A].YSNNSIAIPT.[N]	HexNAc(5)Hex(7)Fuc(1)	0.00207228		0.00147385	0.00022442
707	716	[A].YSNNSIAIPI.[N]	HexNAc(6)Hex(3)Fuc(1)		0.00354917
707	716	[A].YSNNSIAIPT.[N]	HexNAc(6)Hex(3)Fuc(1)	0.006437		0.00308498	0.00155349	0.00132417
707	716	[A].YSNNSIAIPI.[N]	HexNAc(6)Hex(4)Fuc(1)		0.00246533
707	716	[A].YSNNSIAIPT.[N]	HexNAc(6)Hex(4)Fuc(1)	0.00406073		0.00292422	0.00104885	0.00183245
707	716	[A].YSNNSIAIPI.[N]	HexNAc(6)Hex(5)Fuc(1)		0.00496739
707	716	[A].YSNNSIAIPT.[N]	HexNAc(6)Hex(5)Fuc(1)	0.00597943		0.00809615	0.00297222	0.00440973
707	716	[A].YSNNSIAIPT.[N]	HexNAc(6)Hex(5)Fuc(1)NeuAc(1)	0.00317477
707	716	[A].YSNNSIAIPT.[N]	HexNAc(6)Hex(6)NeuAc(1)	0.00963779		0.0136901	0.00953732
707	716	[A].YSNNSIAIPI.[N]	HexNAc(6)Hex(6)Fuc(1)		0.011908
707	716	[A].YSNNSIAIPT.[N]	HexNAc(6)Hex(6)Fuc(1)	0.0238702		0.025409	0.01276	0.0148313
707	716	[A].YSNNSIAIPI.[N]	HexNAc(6)Hex(6)Fuc(1)NeuAc(1)		0.00496371
707	716	[A].YSNNSIAIPT.[N]	HexNAc(6)Hex(6)Fuc(1)NeuAc(1)	0.0144499		0.0100794	0.00509635	0.00810854
707	716	[A].YSNNSIAIPT.[N]	HexNAc(6)Hex(7)			0.000577356
707	716	[A].YSNNSIAIPT.[N]	HexNAc(6)Hex(7)NeuAc(1)			0.00841807		0.0109475
707	716	[A].YSNNSIAIPI.[N]	HexNAc(6)Hex(7)Fuc(1)		0.103349
707	716	[A].YSNNSIAIPT.[N]	HexNAc(6)Hex(7)Fuc(1)	0.068535		0.0690319	0.0449368	0.0352025
707	716	[A].YSNNSIAIPI.[N]	HexNAc(6)Hex(7)Fuc(1)NeuAc(1)		0.0461733
707	716	[A].YSNNSIAIPT.[N]	HexNAc(6)Hex(7)Fuc(1)NeuAc(1)	0.0938935		0.0953626	0.0624361	0.0560979
707	716	[A].YSNNSIAIPI.[N]	HexNAc(6)Hex(7)Fuc(1)NeuAc(2)		0.0872395
707	716	[A].YSNNSIAIPT.[N]	HexNAc(6)Hex(7)Fuc(1)NeuAc(2)	0.0696218		0.0921133	0.0529415	0.0463333
707	716	[A].YSNNSIAIPT.[N]	HexNAc(6)Hex(7)Fuc(1)NeuAc(3)	0.0346036		0.0311597	0.0156583	0.0157582
707	716	[A].YSNNSIAIPT.[N]	HexNAc(7)Hex(6)Fuc(1)	0.00408002		0.00297814	0.000697028	0.00147389
707	716	[A].YSNNSIAIPI.[N]	HexNAc(7)Hex(7)Fuc(1)		0.0137524
707	716	[A].YSNNSIAIPT.[N]	HexNAc(7)Hex(7)Fuc(1)	0.012261		0.0166593	0.00779744	0.00975007
707	716	[A].YSNNSIAIPI.[N]	HexNAc(7)Hex(7)Fuc(1)NeuAc(2)		0.000731356

## Sheet: N657
Start	End	Annotated Sequence	Glycan Composition	%, D614G	%, Alpha	%, Beta	%, Gamma	%, Delta
644	674	[F].QTRAGCLIGAEHVNNSYECDIPIGAGICASY.[Q]	HexNAc(2)Hex(1)Fuc(1)					0.0035787
644	674	[F].QTRAGCLIGAEHVNNSYECDIPIGAGICASY.[Q]	HexNAc(2)Hex(4)Fuc(1)	0.00430071				0.000612943
644	674	[F].QTRAGCLIGAEHVNNSYECDIPIGAGICASY.[Q]	HexNAc(2)Hex(5)	0.0228976	0.0120811	0.0187201	0.025008	0.0237148
644	674	[F].QTRAGCLIGAEYVNNSYECDIPIGAGICASY.[Q]	HexNAc(2)Hex(6)				0.00188301
644	674	[F].QTRAGCLIGAEHVNNSYECDIPIGAGICASY.[Q]	HexNAc(3)Hex(3)	0.00194363	0.000621219			0.00613481
644	674	[F].QTRAGCLIGAEHVNNSYECDIPIGAGICASY.[Q]	HexNAc(3)Hex(3)Fuc(1)	0.0149194	0.000704848	0.00674131	0.0119345	0.019659
644	674	[F].QTRAGCLIGAEHVNNSYECDIPIGAGICASY.[Q]	HexNAc(3)Hex(4)NeuAc(1)	0.00294864	0.00170431			0.00926853
644	674	[F].QTRAGCLIGAEHVNNSYECDIPIGAGICASY.[Q]	HexNAc(3)Hex(4)Fuc(1)	0.00455543	0.0028694	0.00454694	0.0108776	0.00576629
644	674	[F].QTRAGCLIGAEHVNNSYECDIPIGAGICASY.[Q]	HexNAc(3)Hex(5)					0.00396543
644	674	[F].QTRAGCLIGAEHVNNSYECDIPIGAGICASY.[Q]	HexNAc(3)Hex(5)NeuAc(1)	0.00193509	0.000536369	0.000601136
644	674	[F].QTRAGCLIGAEHVNNSYECDIPIGAGICASY.[Q]	HexNAc(3)Hex(5)Fuc(1)	0.0069746	0.00572816	0.00786511	0.0234335	0.0137643
644	674	[F].QTRAGCLIGAEYVNNSYECDIPIGAGICASY.[Q]	HexNAc(3)Hex(6)				0.0103729	0.00457537
644	674	[F].QTRAGCLIGAEHVNNSYECDIPIGAGICASY.[Q]	HexNAc(3)Hex(6)Fuc(1)	0.00429465	0.00289752	0.00392116	0.0131939	0.00579154
644	674	[F].QTRAGCLIGAEYVNNSYECDIPIGAGICASY.[Q]	HexNAc(3)Hex(6)Fuc(1)NeuAc(1)				0.00707063
644	674	[F].QTRAGCLIGAEHVNNSYECDIPIGAGICASY.[Q]	HexNAc(4)Hex(3)NeuAc(1)	0.00343852	0.00204465	0.00366585		0.00499404
644	674	[F].QTRAGCLIGAEHVNNSYECDIPIGAGICASY.[Q]	HexNAc(4)Hex(3)Fuc(1)	0.0328819	0.0206819	0.0319288		0.0147908
644	674	[F].QTRAGCLIGAEHVNNSYECDIPIGAGICASY.[Q]	HexNAc(4)Hex(4)					0.00200623
644	674	[F].QTRAGCLIGAEHVNNSYECDIPIGAGICASY.[Q]	HexNAc(4)Hex(4)NeuAc(1)	0.0164464	0.0169328	0.0195932	0.0349208	0.0264603
644	674	[F].QTRAGCLIGAEHVNNSYECDIPIGAGICASY.[Q]	HexNAc(4)Hex(4)Fuc(1)	0.0244041	0.0152107	0.0260313	0.0174997	0.0222042
644	674	[F].QTRAGCLIGAEHVNNSYECDIPIGAGICASY.[Q]	HexNAc(4)Hex(4)Fuc(1)NeuAc(1)	0.0130652	0.00859589	0.010416		0.00573456
644	674	[F].QTRAGCLIGAEHVNNSYECDIPIGAGICASY.[Q]	HexNAc(4)Hex(5)		0.000949032			0.00458103
644	674	[F].QTRAGCLIGAEHVNNSYECDIPIGAGICASY.[Q]	HexNAc(4)Hex(5)NeuAc(1)	0.0149589	0.0169268	0.0174387	0.0193587	0.00880791
644	674	[F].QTRAGCLIGAEHVNNSYECDIPIGAGICASY.[Q]	HexNAc(4)Hex(5)NeuAc(2)	0.0013883	0.00126668	0.000972369		0.00069735
644	674	[F].QTRAGCLIGAEHVNNSYECDIPIGAGICASY.[Q]	HexNAc(4)Hex(5)Fuc(1)	0.0890145	0.128598	0.14285	0.176975	0.155268
644	674	[F].QTRAGCLIGAEHVNNSYECDIPIGAGICASY.[Q]	HexNAc(4)Hex(5)Fuc(1)NeuAc(1)	0.208889	0.240722	0.249614	0.286639	0.175287
644	674	[F].QTRAGCLIGAEHVNNSYECDIPIGAGICASY.[Q]	HexNAc(4)Hex(5)Fuc(1)NeuAc(2)	0.0215225	0.0164207	0.0132022	0.0504487	0.0193641
644	674	[F].QTRAGCLIGAEHVNNSYECDIPIGAGICASY.[Q]	HexNAc(4)Hex(6)					0.000495073
644	674	[F].QTRAGCLIGAEHVNNSYECDIPIGAGICASY.[Q]	HexNAc(5)Hex(3)			0.000182852
644	674	[F].QTRAGCLIGAEHVNNSYECDIPIGAGICASY.[Q]	HexNAc(5)Hex(3)Fuc(1)	0.0125096	0.00747251	0.00910403		0.0116612
644	674	[F].QTRAGCLIGAEHVNNSYECDIPIGAGICASY.[Q]	HexNAc(5)Hex(3)Fuc(1)NeuAc(1)					0.00034362
644	674	[F].QTRAGCLIGAEHVNNSYECDIPIGAGICASY.[Q]	HexNAc(5)Hex(4)			0.000499759		0.00183663
644	674	[F].QTRAGCLIGAEHVNNSYECDIPIGAGICASY.[Q]	HexNAc(5)Hex(4)NeuAc(1)	0.0305049	0.0329098	0.0314863	0.0262247	0.0317499
644	674	[F].QTRAGCLIGAEHVNNSYECDIPIGAGICASY.[Q]	HexNAc(5)Hex(4)NeuAc(2)	0.00310072	0.001864	0.00247079		0.00329609
644	674	[F].QTRAGCLIGAEHVNNSYECDIPIGAGICASY.[Q]	HexNAc(5)Hex(4)Fuc(1)	0.04627	0.0448766	0.0498466	0.013908	0.0668297
644	674	[F].QTRAGCLIGAEHVNNSYECDIPIGAGICASY.[Q]	HexNAc(5)Hex(4)Fuc(1)NeuAc(1)	0.00568746		0.00393768		0.00354353
644	674	[F].QTRAGCLIGAEHVNNSYECDIPIGAGICASY.[Q]	HexNAc(5)Hex(5)	0.00607932	0.00625254	0.00772134		0.019491
644	674	[F].QTRAGCLIGAEHVNNSYECDIPIGAGICASY.[Q]	HexNAc(5)Hex(5)NeuAc(1)	0.0282754	0.027052	0.0298057	0.0129892	0.0375013
644	674	[F].QTRAGCLIGAEHVNNSYECDIPIGAGICASY.[Q]	HexNAc(5)Hex(5)NeuAc(2)	0.00822571	0.00846288	0.00800008	0.011393	0.00701923
644	674	[F].QTRAGCLIGAEHVNNSYECDIPIGAGICASY.[Q]	HexNAc(5)Hex(5)Fuc(1)	0.086024	0.113224	0.10456	0.0550938	0.104176
644	674	[F].QTRAGCLIGAEHVNNSYECDIPIGAGICASY.[Q]	HexNAc(5)Hex(5)Fuc(1)NeuAc(1)	0.0216949	0.0188607	0.0166065	0.0108128	0.00992317
644	674	[F].QTRAGCLIGAEYVNNSYECDIPIGAGICASY.[Q]	HexNAc(5)Hex(6)				0.00164468
644	674	[F].QTRAGCLIGAEHVNNSYECDIPIGAGICASY.[Q]	HexNAc(5)Hex(6)NeuAc(2)	0.00122897	0.000676294
644	674	[F].QTRAGCLIGAEHVNNSYECDIPIGAGICASY.[Q]	HexNAc(5)Hex(6)Fuc(1)	0.0181645	0.0178725	0.0179168	0.0324669	0.0407227
644	674	[F].QTRAGCLIGAEHVNNSYECDIPIGAGICASY.[Q]	HexNAc(5)Hex(6)Fuc(1)NeuAc(1)	0.0455636	0.0477557	0.0473597	0.0624945	0.0221876
644	674	[F].QTRAGCLIGAEHVNNSYECDIPIGAGICASY.[Q]	HexNAc(5)Hex(6)Fuc(1)NeuAc(2)	0.0578414	0.0495339	0.0302891	0.0678964	0.017323
644	674	[F].QTRAGCLIGAEHVNNSYECDIPIGAGICASY.[Q]	HexNAc(5)Hex(6)Fuc(1)NeuAc(3)	0.00932122	0.00628586	0.00416885	0.00359098	0.00153543
644	674	[F].QTRAGCLIGAEHVNNSYECDIPIGAGICASY.[Q]	HexNAc(6)Hex(3)	0.000474903
644	674	[F].QTRAGCLIGAEHVNNSYECDIPIGAGICASY.[Q]	HexNAc(6)Hex(3)Fuc(1)					0.000789858
644	674	[F].QTRAGCLIGAEHVNNSYECDIPIGAGICASY.[Q]	HexNAc(6)Hex(4)		0.00194785	0.0011357		0.00419719
644	674	[F].QTRAGCLIGAEHVNNSYECDIPIGAGICASY.[Q]	HexNAc(6)Hex(4)NeuAc(1)	0.00162634	0.00113553			0.00108906
644	674	[F].QTRAGCLIGAEHVNNSYECDIPIGAGICASY.[Q]	HexNAc(6)Hex(4)Fuc(1)	0.0012474		0.000729502		0.000877243
644	674	[F].QTRAGCLIGAEHVNNSYECDIPIGAGICASY.[Q]	HexNAc(6)Hex(5)	0.0101502	0.0102766	0.00990126		0.0118014
644	674	[F].QTRAGCLIGAEHVNNSYECDIPIGAGICASY.[Q]	HexNAc(6)Hex(5)Fuc(1)	0.00187114	0.00851559	0.00740465		0.00411074
644	674	[F].QTRAGCLIGAEHVNNSYECDIPIGAGICASY.[Q]	HexNAc(6)Hex(5)Fuc(1)NeuAc(1)	0.00235589	0.00208442			0.000897333
644	674	[F].QTRAGCLIGAEHVNNSYECDIPIGAGICASY.[Q]	HexNAc(6)Hex(6)		0.00090046	0.000919429		0.00286777
644	674	[F].QTRAGCLIGAEHVNNSYECDIPIGAGICASY.[Q]	HexNAc(6)Hex(6)NeuAc(1)	0.00921137	0.00518448	0.0062231		0.0043841
644	674	[F].QTRAGCLIGAEHVNNSYECDIPIGAGICASY.[Q]	HexNAc(6)Hex(6)NeuAc(2)	0.00400935	0.00252346	0.00123378		0.000745121
644	674	[F].QTRAGCLIGAEHVNNSYECDIPIGAGICASY.[Q]	HexNAc(6)Hex(6)Fuc(1)	0.00875038	0.0117916	0.00492614		0.00591257
644	674	[F].QTRAGCLIGAEHVNNSYECDIPIGAGICASY.[Q]	HexNAc(6)Hex(6)Fuc(1)NeuAc(1)	0.0144094	0.0129701	0.00791134
644	674	[F].QTRAGCLIGAEHVNNSYECDIPIGAGICASY.[Q]	HexNAc(6)Hex(6)Fuc(1)NeuAc(2)	0.0151957	0.00672619	0.0014649
644	674	[F].QTRAGCLIGAEHVNNSYECDIPIGAGICASY.[Q]	HexNAc(6)Hex(7)		0.000209985			0.000572709
644	674	[F].QTRAGCLIGAEHVNNSYECDIPIGAGICASY.[Q]	HexNAc(6)Hex(7)Fuc(1)		0.00248286
644	674	[F].QTRAGCLIGAEHVNNSYECDIPIGAGICASY.[Q]	HexNAc(6)Hex(7)Fuc(1)NeuAc(1)	0.0157315	0.00593779
644	674	[F].QTRAGCLIGAEHVNNSYECDIPIGAGICASY.[Q]	HexNAc(6)Hex(7)Fuc(1)NeuAc(2)	0.0239194	0.0199353	0.0104862	0.007868
644	674	[F].QTRAGCLIGAEHVNNSYECDIPIGAGICASY.[Q]	HexNAc(6)Hex(7)Fuc(1)NeuAc(3)	0.00725416	0.00357534	0.0024884	0.00274637	0.000600886
644	674	[F].QTRAGCLIGAEHVNNSYECDIPIGAGICASY.[Q]	HexNAc(6)Hex(7)Fuc(1)NeuAc(4)	0.00178991		6.60373e-05
644	674	[F].QTRAGCLIGAEHVNNSYECDIPIGAGICASY.[Q]	HexNAc(7)Hex(8)	0.00159901	0.000959676	0.000685265	0.00125488
644	674	[F].QTRAGCLIGAEHVNNSYECDIPIGAGICASY.[Q]	HexNAc(8)Hex(9)Fuc(1)	0.00108278	0.000543774
644	674	[F].QTRAGCLIGAEHVNNSYECDIPIGAGICASY.[Q]	Unoccupied	0.00805052	0.0237073	0.0223605		0.044491

[truncated: 13 more sheets: N616, N603, N343, N331, N282, N234, N188, N165, N122, N74, N61, N20, N17]
